# Supplementary material for: Exploring prognostic genes related to lactylation and programmed cell death in pancreatic ductal adenocarcinoma: a comprehensive study combining bulk transcriptomics and experimental verification
Source: Front Genet. 2026 Mar 12;17:1774953. doi: 10.3389/fgene.2026.1774953 (PMC13017068; doi:10.3389/fgene.2026.1774953)
Supplement: Supplementary file 2 [file Table3.xlsx]

## Sheet: 01.HMGA1.res
ID	Description	setSize	enrichmentScore	NES	pvalue	p.adjust	qvalue	rank	leading_edge	core_enrichment
KEGG_NEUROACTIVE_LIGAND_RECEPTOR_INTERACTION	KEGG_NEUROACTIVE_LIGAND_RECEPTOR_INTERACTION	272	-0.583078	-2.5596	3.37093013598611e-27	6.26993005293416e-25	3.51286403644868e-25	8239	tags=61%, list=23%, signal=47%	2570/3363/554/4159/5026/2492/1140/3350/2567/10886/4142/2554/624/3360/2561/1395/22953/5645/8698/4544/59350/7252/2903/1131/1814/4887/5644/23620/155/10161/152/2912/886/1903/2740/2904/1128/1816/1139/1909/2914/148/2557/680/5739/2798/3061/5724/2897/4543/887/2898/3062/9002/59340/6344/5745/122042/2560/23566/2925/4886/146/2895/2862/1142/2693/150/9294/2358/3354/55879/5618/134/1132/1129/3357/2558/4988/57105…
KEGG_RIBOSOME	KEGG_RIBOSOME	88	0.742787128101944	3.24639195394897	1.19536631058466e-24	1.11169066884373e-22	6.22848761830954e-23	5805	tags=68%, list=16%, signal=57%	6132/6158/28998/6141/6227/6137/6217/6136/6188/6204/6223/11224/6167/2197/25873/6139/6187/6142/6170/6156/200916/6159/6176/6175/6193/6157/6181/6209/6229/6201/9045/3921/6168/6218/6152/6224/6173/6147/6160/51121/6230/6165/6222/6169/6166/6205/6171/6161/23521/6143/6235/6234/6233/6129/9349/6203/6155/6210/6207/4736
KEGG_SPLICEOSOME	KEGG_SPLICEOSOME	127	0.636194859494926	2.96231633295966	9.30142754126167e-21	5.76688507558223e-19	3.23102219854353e-19	5373	tags=54%, list=15%, signal=46%	51639/10262/25804/6631/9092/6626/22827/6628/10992/3304/6635/8896/24148/8175/84321/26121/6637/6627/23658/6632/6633/10713/10189/8683/27339/11338/56259/6636/56949/3303/9343/10084/9939/57819/51503/10285/9129/10915/10465/51690/22938/57461/3183/153527/151903/5093/23350/8449/55660/1665/23450/6625/6427/55110/6629/10523/9416/220988/51645/22916/4116/84844/9775/3310/3192/3178/9785/25766
KEGG_HUNTINGTONS_DISEASE	KEGG_HUNTINGTONS_DISEASE	176	0.520585837450366	2.49998355869844	4.46035250602136e-16	2.07406391529993e-14	1.16203920551609e-14	6603	tags=52%, list=19%, signal=43%	7417/5437/5331/23186/1537/27113/7416/5468/1212/125965/4723/4715/4726/5439/4710/4728/7388/1327/7384/9377/55567/1175/1211/1340/5438/517/6874/1349/4706/1329/163/4709/160/1337/1173/5434/4705/4713/146754/514/581/1345/10476/6389/513/518/4722/7052/54205/1351/4720/4716/3065/2876/440567/509/4696/506/27089/292/4704/4695/548644/9167/4729/5432/10488/729317/1347/5441/4717/10540/374291/10126/4725/148327/1350/5…
KEGG_CELL_CYCLE	KEGG_CELL_CYCLE	125	0.574286500002904	2.66051528193567	3.90121177840863e-15	1.45125078156801e-13	8.13094665394642e-14	4987	tags=43%, list=14%, signal=37%	5347/995/9088/4176/2810/991/9133/8318/983/1869/9232/891/23594/699/1111/9700/4173/990/890/7534/1022/4085/7272/701/898/51343/595/1032/4998/51529/993/4171/9184/1017/4088/994/4174/5111/1874/11200/4172/1021/4999/3065/1026/1870/5885/7532/7465/10926/1029/51434/4175/7529
KEGG_CYTOKINE_CYTOKINE_RECEPTOR_INTERACTION	KEGG_CYTOKINE_CYTOKINE_RECEPTOR_INTERACTION	261	-0.497427	-2.18019	1.98071958309793e-14	6.14023070760359e-13	3.44019717064378e-13	7792	tags=47%, list=22%, signal=37%	85480/6370/355/7424/3569/115650/7292/3605/50616/6355/1440/10563/1950/149233/643/3596/11009/6356/3559/7046/4283/59067/6348/8794/414062/7048/4050/3454/3577/6375/3593/6367/3553/3590/23495/3594/3604/3581/55801/5159/657/9560/4352/5618/608/23765/3586/92/658/6361/8995/3563/3595/3459/3570/55504/50615/3952/1271/4049/2324/3558/8742/943/60401/6352/7043/6360/3560/1237/6347/6368/8807/939/6363/3568/2277/6351/7…
KEGG_PROTEASOME	KEGG_PROTEASOME	46	0.75202427770983	2.87373698200009	1.35261763768483e-13	3.5940982944197e-12	2.01367137038795e-12	6663	tags=83%, list=19%, signal=67%	5706/5710/7979/5688/5714/5709/10213/5708/5692/5693/5719/5704/5691/5702/5695/5684/51371/5686/5720/5717/5721/5713/5696/5690/5707/9491/5699/5687/5682/5705/10197/5685/5718/5701/5700/5698/5689/23198
KEGG_OXIDATIVE_PHOSPHORYLATION	KEGG_OXIDATIVE_PHOSPHORYLATION	119	0.551544876853564	2.52100012828151	2.61684001295699e-13	6.08415303012499e-12	3.40877843793081e-12	7323	tags=58%, list=21%, signal=46%	1537/5464/125965/4723/4715/4726/4710/4728/7388/1327/7384/9377/9551/1340/517/1349/4706/10063/1329/4709/1337/4705/4713/51382/514/1345/10476/6389/513/518/4722/1351/27068/4720/4716/245973/440567/509/4696/506/27089/4704/4695/10312/9167/4729/1347/4717/374291/4725/1350/521/525/4707/4724/516/4694/4697/7386/126328/6391/7385/4714/4712/4702/50617/533/539/4711
KEGG_CELL_ADHESION_MOLECULES_CAMS	KEGG_CELL_ADHESION_MOLECULES_CAMS	130	-0.571022	-2.304	2.61630807887181e-12	5.40703669633508e-11	3.02940935448315e-11	4383	tags=51%, list=12%, signal=45%	5010/3118/4359/3123/9672/3689/9071/7412/22871/3127/6401/3108/8174/9379/6614/933/923/4756/3684/3117/1493/926/8516/4897/29851/80380/57863/4685/6402/942/9378/947/83700/57502/5797/3385/6900/925/3680/1272/8506/3109/9369/1003/940/6383/3113/3111/914/959/3122/3676/3115/3683/23705/54413/920/6403/6693/5788/23114/10666/257194/4684/5175/58494
KEGG_HEMATOPOIETIC_CELL_LINEAGE	KEGG_HEMATOPOIETIC_CELL_LINEAGE	84	-0.62545	-2.35984	2.2873487137772e-11	4.25446860762559e-10	2.38365813330466e-10	6117	tags=62%, list=17%, signal=51%	3559/2208/290/924/930/1380/3553/3590/2811/3581/931/3672/3123/929/3127/933/3563/2209/3570/3684/2814/926/915/3568/952/910/1435/7066/7173/911/951/947/1378/925/913/916/1441/921/948/917/914/3122/3554/3676/3575/1438/920/912/1436/3815/945/2322
KEGG_CHEMOKINE_SIGNALING_PATHWAY	KEGG_CHEMOKINE_SIGNALING_PATHWAY	187	-0.492973	-2.08914	1.36865494410978e-10	2.31427108731291e-09	1.29662047336716e-09	7353	tags=49%, list=21%, signal=39%	51764/5332/5613/6355/55970/10563/399694/6654/643/2770/6655/6356/4283/2885/6093/6348/414062/2868/3718/3577/2784/6375/4790/6367/2786/196883/5330/10681/5566/1398/9560/5906/2309/6361/6774/108/408/8503/7074/23236/3717/5293/5567/115/6352/6360/653361/1237/6347/6368/6363/6351/7852/3579/109/10235/6846/1236/6366/2793/3055/6777/2788/1235/409/7454/5579/2268/10000/6358/3702/1233/2829/10663/5295/1230/111/54331…
KEGG_DNA_REPLICATION	KEGG_DNA_REPLICATION	36	0.745266861114786	2.7461501994202	4.48062515220027e-10	6.41074060237885e-09	3.59175619488119e-09	2481	tags=58%, list=7%, signal=54%	4176/5425/4173/5984/5427/57804/5424/2237/5982/6119/3978/5558/4171/23649/6742/1763/5426/4174/5111/5985/4172
KEGG_BASE_EXCISION_REPAIR	KEGG_BASE_EXCISION_REPAIR	35	0.743823496887092	2.7001405977272	4.29218957828896e-10	6.41074060237885e-09	3.59175619488119e-09	4302	tags=60%, list=12%, signal=53%	5425/5427/57804/55247/5424/2237/5423/3978/4350/4913/23583/10038/7515/5426/7374/5111/27343/10039/328/3146/56655
KEGG_CALCIUM_SIGNALING_PATHWAY	KEGG_CALCIUM_SIGNALING_PATHWAY	178	-0.492425	-2.07808	7.989971857333e-10	1.06152483247424e-08	5.94742266072156e-09	7312	tags=54%, list=20%, signal=44%	5332/5613/624/817/3360/22953/91807/4843/2903/1131/816/155/6261/886/1128/8912/779/1816/1139/1909/148/8913/5724/5335/887/4846/801/5350/196883/5330/5566/773/2925/777/85366/5533/146/5159/84812/490/1129/3357/57105/3973/775/489/108/553/4638/6543/23236/3707/2149/7220/5567/683/491/115/774/1133/6263/3274/5336/5153/9630/952/3356/2911/776/814/109/552/8911/492/6262/5023/154/6869/2774/5579/5532/2066/6546/5156…
KEGG_PYRIMIDINE_METABOLISM	KEGG_PYRIMIDINE_METABOLISM	97	0.539308465623735	2.40317264233156	1.9731078100579e-09	2.44665368447179e-08	1.37079068909285e-08	5372	tags=49%, list=15%, signal=42%	7083/5437/5425/6241/5427/1841/57804/30833/5424/54963/4907/978/5558/30834/5439/51082/955/23649/5438/4830/5426/6240/5434/4860/124583/7298/3704/51251/7378/10587/4832/87178/7372/1723/548644/7371/5432/4833/56655/5441/9533/790/5440/56474/10622/4831/5436/1890
KEGG_ALZHEIMERS_DISEASE	KEGG_ALZHEIMERS_DISEASE	160	0.44634007360776	2.1517582006915	4.80071112214023e-09	5.58082667948801e-08	3.12677895455186e-08	5940	tags=48%, list=17%, signal=40%	2597/823/3710/5331/51107/824/1537/5595/125965/4723/4715/4726/637/4710/4728/7388/1327/7384/805/9377/1340/517/5534/1349/4706/8772/1329/4709/572/1337/5663/4705/4713/514/1345/10476/6389/513/55851/7132/518/4722/487/54205/1351/4720/4716/11261/440567/509/4696/506/27089/4704/4695/9167/4729/1347/4717/8883/374291/4725/1350/102/841/4707/1020/4724/810/25825/5530/516/23385/2906/4694/4697/7386
KEGG_PARKINSONS_DISEASE	KEGG_PARKINSONS_DISEASE	117	0.485829621696922	2.21723251779938	6.07454057389759e-09	6.64626203967618e-08	3.72371217842638e-08	7323	tags=56%, list=21%, signal=45%	7417/1537/7416/125965/4723/4715/4726/4710/4728/7388/1327/7384/9377/1340/517/1349/4706/1329/4709/1337/7317/4705/7054/4713/514/1345/10476/6389/513/518/4722/54205/1351/4720/4716/440567/509/4696/506/27089/292/4704/4695/9167/4729/729317/1347/4717/374291/4725/7332/1350/4707/4724/516/4694/4697/7386/6391/7385/4714/4712/4702/27429/539/4711
KEGG_INTESTINAL_IMMUNE_NETWORK_FOR_IGA_PRODUCTION	KEGG_INTESTINAL_IMMUNE_NETWORK_FOR_IGA_PRODUCTION	45	-0.650203	-2.21384	2.52495905648087e-07	2.60912435836357e-06	1.4618184011205e-06	7723	tags=73%, list=22%, signal=58%	6370/3569/115650/941/3112/23308/5284/57379/3119/23495/3118/3123/9020/608/3127/3586/3108/8174/3117/3558/7852/29851/942/10673/3109/940/3113/3111/959/3122/3676/3115/6387
KEGG_VASCULAR_SMOOTH_MUSCLE_CONTRACTION	KEGG_VASCULAR_SMOOTH_MUSCLE_CONTRACTION	115	-0.488972	-1.94257	1.55218071141656e-06	1.51950322275516e-05	8.51334573020715e-06	7312	tags=50%, list=20%, signal=40%	5332/5613/91807/1579/2768/59/779/4629/1909/6093/5322/148/3779/5739/5319/5320/81579/4882/4660/801/196883/5330/5566/5581/85366/146/10335/26279/775/108/553/800/4638/5583/5588/23236/5567/115/10242/776/109/552/10266/3778/5592/4881/5579/10268/2977/3708/111/2983/185/3709/107/10203/2982
KEGG_AMINOACYL_TRNA_BIOSYNTHESIS	KEGG_AMINOACYL_TRNA_BIOSYNTHESIS	41	0.615260241245861	2.31900551839029	1.65579188730107e-06	1.53988645519e-05	8.62754720225296e-06	4567	tags=46%, list=13%, signal=40%	3735/7407/833/51067/8565/10056/2617/2193/6897/23438/80222/1615/79587/5917/5859/54938/55699/55157/3035
KEGG_JAK_STAT_SIGNALING_PATHWAY	KEGG_JAK_STAT_SIGNALING_PATHWAY	154	-0.460852	-1.89585	2.28800620482191e-06	2.02651978141369e-05	1.13540157532516e-05	7883	tags=44%, list=22%, signal=35%	9021/85480/868/3569/1387/50616/1440/149233/6654/3596/11009/6655/3559/59067/2885/2033/3598/3454/8554/3718/3593/6776/3590/3594/3581/55801/9655/4352/5618/3586/6774/10251/30837/3563/3716/3595/3459/8503/3570/1154/3717/9063/5293/50615/3952/1271/10252/3558/3560/3568/3953/7173/6777/1441/894/10000/8835/3977/1439/3575/1438/5295/3587/6775/3572/23533/5294/2690
KEGG_ASTHMA	KEGG_ASTHMA	28	-0.698799	-2.12406	2.62620913199277e-06	2.22034044795753e-05	1.243993799365e-05	6692	tags=79%, list=19%, signal=64%	3562/8288/6037/3112/3596/6356/3119/3118/3123/3127/3586/3108/3117/2207/2205/2206/3109/3113/3111/959/3122/3115
KEGG_AUTOIMMUNE_THYROID_DISEASE	KEGG_AUTOIMMUNE_THYROID_DISEASE	49	-0.608199	-2.10008	2.81830236136857e-06	2.27914886615024e-05	1.27694248867501e-05	8057	tags=55%, list=23%, signal=43%	7038/355/7252/941/3112/3002/3119/3118/3123/3127/3586/3108/3117/3558/1493/7253/5551/7173/942/356/3109/940/3113/3111/959/3122/3115
KEGG_GRAFT_VERSUS_HOST_DISEASE	KEGG_GRAFT_VERSUS_HOST_DISEASE	37	-0.656465	-2.13214	3.24555925146209e-06	2.51530841988312e-05	1.40925599076643e-05	7979	tags=73%, list=22%, signal=57%	3812/3802/355/3569/941/3112/3002/3119/3821/3553/3118/3123/3811/3127/3108/3824/3117/3558/5551/942/356/3109/940/3113/3111/3122/3115
KEGG_HOMOLOGOUS_RECOMBINATION	KEGG_HOMOLOGOUS_RECOMBINATION	28	0.683576134457106	2.35975166355855	3.85784151003632e-06	2.87023408346702e-05	1.60811077681514e-05	1903	tags=46%, list=5%, signal=44%	5425/8438/5888/57804/146956/5424/25788/7979/7516/6119/80198/6742/7517
KEGG_ALLOGRAFT_REJECTION	KEGG_ALLOGRAFT_REJECTION	35	-0.65499	-2.0964	4.5328523951215e-06	3.24273286727923e-05	1.81681128387461e-05	6877	tags=63%, list=19%, signal=51%	941/3112/3002/3119/3593/3118/3123/3127/3586/3108/3117/3558/5551/942/356/3109/940/3113/3111/959/3122/3115
KEGG_COMPLEMENT_AND_COAGULATION_CASCADES	KEGG_COMPLEMENT_AND_COAGULATION_CASCADES	69	-0.538504	-1.97652	5.41344495058832e-06	3.72926207707196e-05	2.08939980549023e-05	5105	tags=43%, list=14%, signal=37%	3426/1675/1380/5345/720/712/728/721/2160/7450/713/2149/10747/714/2159/729/3818/710/718/3075/727/1378/2162/715/5627/2157/719/716/2/730
KEGG_MISMATCH_REPAIR	KEGG_MISMATCH_REPAIR	23	0.728537055335258	2.37209445212632	7.14835064266366e-06	4.74854721262658e-05	2.6604763670064e-05	2475	tags=52%, list=7%, signal=49%	5425/9156/5984/57804/5424/5982/6119/3978/6742/5111/4436/5985
KEGG_NUCLEOTIDE_EXCISION_REPAIR	KEGG_NUCLEOTIDE_EXCISION_REPAIR	44	0.574182131877644	2.18731621147856	8.47557831099025e-06	5.39554410979562e-05	3.02297038409602e-05	4302	tags=43%, list=12%, signal=38%	5425/4331/5984/5427/1022/5886/57804/5424/5982/6119/3978/2068/5426/5111/5985/8451/2071/5983/56655
KEGG_P53_SIGNALING_PATHWAY	KEGG_P53_SIGNALING_PATHWAY	68	0.516698086901272	2.12264542255717	8.70249049967035e-06	5.39554410979562e-05	3.02297038409602e-05	5032	tags=51%, list=14%, signal=44%	2810/9133/983/891/1111/64065/6241/5268/898/51512/55240/27113/5366/7161/595/8795/1017/637/9538/3732/11200/581/54205/1021/9540/1026/55367/64326/51246/6477/63970/1029/7249/841/901
KEGG_UBIQUITIN_MEDIATED_PROTEOLYSIS	KEGG_UBIQUITIN_MEDIATED_PROTEOLYSIS	135	0.394992163860359	1.83966382164313	1.34686452104607e-05	8.08118712627641e-05	4.52766001981531e-05	4920	tags=30%, list=14%, signal=26%	11065/27338/991/57154/23624/9616/6921/9040/51343/7329/10477/997/10055/7328/51529/55236/6923/27339/10401/5371/7317/10273/65264/9817/7319/8451/54926/7322/64326/55585/26091/3093/84447/6477/51588/10054/7332/8916/51434/672
KEGG_RNA_DEGRADATION	KEGG_RNA_DEGRADATION	56	0.511363035928575	2.03470609750988	2.79499691165527e-05	0.000162459195489963	9.10212810045631e-05	7800	tags=52%, list=22%, signal=41%	25804/56915/23016/3329/2023/219988/54512/23658/51013/2026/4849/28960/57819/51690/87178/10200/11340/23404/4848/3313/25904/9125/23644/642521/27258/11044/51691/5073/27257
KEGG_LEISHMANIA_INFECTION	KEGG_LEISHMANIA_INFECTION	70	-0.521768	-1.91696	3.93661039450778e-05	0.000221881676781348	0.00012431401245814	5659	tags=51%, list=16%, signal=43%	3119/4688/2214/4790/3593/2215/3553/3118/9103/3123/3689/3127/3586/3108/2212/2209/3716/3459/51135/3684/3117/7097/3717/7043/653361/718/1378/4689/5579/3109/3113/3111/3122/3676/3115/7099
KEGG_TYPE_I_DIABETES_MELLITUS	KEGG_TYPE_I_DIABETES_MELLITUS	41	-0.591246	-1.96698	4.9054863703537e-05	0.000268358960260526	0.000150353916614556	6877	tags=66%, list=19%, signal=53%	941/3112/3002/3119/3593/3630/3553/5799/3118/5798/3123/3127/3108/3117/4049/3558/2572/5551/942/356/3109/940/3113/3111/3122/3115/1363
KEGG_OOCYTE_MEIOSIS	KEGG_OOCYTE_MEIOSIS	113	0.389142252209994	1.76157731814739	0.000107373168871363	0.000570611697430674	0.000319697555436541	1715	tags=21%, list=5%, signal=20%	5347/995/9088/991/9133/983/9232/891/699/9700/5499/6790/3710/7534/4085/5518/151648/898/5595/51529/9748/1017/805/5534
KEGG_PENTOSE_PHOSPHATE_PATHWAY	KEGG_PENTOSE_PHOSPHATE_PATHWAY	27	0.606299906026919	2.0732747092057	0.000213503292227218	0.00110310034317396	0.000618035845920895	3791	tags=44%, list=11%, signal=40%	5214/226/7086/2821/6888/25796/230/6120/5211/2539/51071/22934
KEGG_PRIMARY_IMMUNODEFICIENCY	KEGG_PRIMARY_IMMUNODEFICIENCY	35	-0.567811	-1.81737	0.000642217561169887	0.00314348595730524	0.00176120605417781	6769	tags=63%, list=19%, signal=51%	115650/29760/5993/57379/930/3718/3543/973/23495/926/7535/915/29851/4261/5994/925/916/959/3575/695/920/5788
KEGG_ENDOCYTOSIS	KEGG_ENDOCYTOSIS	181	0.322785778327916	1.55760151864255	0.000625545493132163	0.00314348595730524	0.00176120605417781	3613	tags=28%, list=10%, signal=25%	128866/57154/79720/23624/4233/84612/3304/382/51160/92421/10617/27243/29924/1212/9146/156/7251/10938/5590/55738/28964/5584/93343/8853/57403/6455/56904/6714/1175/1211/3303/3265/163/23550/3949/27183/160/11267/1173/55048/1785/84313/9230/2065/51510/30846/56288/25978/55040/84364/26056
KEGG_RNA_POLYMERASE	KEGG_RNA_POLYMERASE	29	0.558880596978504	1.94671248836913	0.00105118046028431	0.00501332219520212	0.00280882228254108	6166	tags=52%, list=17%, signal=43%	5437/30834/5439/51082/5438/5434/548644/5432/5441/9533/5440/10622/5436/51728/5435
KEGG_DRUG_METABOLISM_OTHER_ENZYMES	KEGG_DRUG_METABOLISM_OTHER_ENZYMES	51	0.456059448864315	1.78694499634024	0.00114401562103441	0.00531967263780999	0.00298046174953701	5927	tags=43%, list=17%, signal=36%	7083/54963/7498/978/8833/3251/3614/54575/54577/3615/3704/7378/54657/7372/54658/7371/54600/54578/1577/1890/54659/1553
KEGG_PURINE_METABOLISM	KEGG_PURINE_METABOLISM	158	0.32151618311335	1.54675147637875	0.00117327675848826	0.00532267017265408	0.00298214118332062	5130	tags=35%, list=14%, signal=30%	5315/5437/5425/6241/10606/5427/2987/471/57804/353/30833/5424/1716/4907/159/7498/8833/5558/30834/5439/51082/3251/955/23649/5438/4830/3614/205/5426/132/6240/5434/4860/124583/3615/3704/51251/5143/4832/87178/11164/954/100/548644/5432/4833/56655/5441/9533/2618/204/5440/10622/4831/122622/5436
KEGG_BLADDER_CANCER	KEGG_BLADDER_CANCER	42	0.489997532991176	1.85328510424357	0.00132759439790449	0.00587934661929131	0.00329403121284572	5513	tags=40%, list=15%, signal=34%	1869/595/5595/2064/5605/7422/999/3845/3265/369/1026/1613/1870/1029/1871/1890/1956
KEGG_GLYCOLYSIS_GLUCONEOGENESIS	KEGG_GLYCOLYSIS_GLUCONEOGENESIS	60	0.429849569256583	1.73600980394992	0.00146618983195401	0.00634212345914991	0.00355331195504155	3179	tags=28%, list=9%, signal=26%	2597/5315/5214/7167/221/226/5230/3099/3939/2821/2023/3098/2026/222/230/5211/5223
KEGG_PPAR_SIGNALING_PATHWAY	KEGG_PPAR_SIGNALING_PATHWAY	69	-0.456516	-1.67559	0.0016421035062777	0.00694161936744663	0.00388919251486823	7658	tags=46%, list=21%, signal=36%	2170/5170/5105/1376/364/1579/2182/1582/5360/9415/6256/7350/4199/4973/1581/5346/2710/28965/2180/1593/9370/2167/6258/33/10580/126129/4023/79966/948/8309/34/23305
KEGG_PRIMARY_BILE_ACID_BIOSYNTHESIS	KEGG_PRIMARY_BILE_ACID_BIOSYNTHESIS	16	-0.677979	-1.84208	0.00193569996760635	0.00766042965903789	0.00429192154071732	10074	tags=88%, list=28%, signal=63%	1109/6342/23600/6718/1582/570/3295/9023/1581/1593/10858/9420/51302/8309
KEGG_TRYPTOPHAN_METABOLISM	KEGG_TRYPTOPHAN_METABOLISM	40	-0.525193	-1.73912	0.00185919086288817	0.00766042965903789	0.00429192154071732	8068	tags=48%, list=23%, signal=37%	51166/438/217/130013/121278/7166/224/3033/223/847/6999/55753/8564/38/169355/1545/11185/316/23498
KEGG_T_CELL_RECEPTOR_SIGNALING_PATHWAY	KEGG_T_CELL_RECEPTOR_SIGNALING_PATHWAY	108	-0.412898	-1.62348	0.00192246025606288	0.00766042965903789	0.00429192154071732	3884	tags=37%, list=11%, signal=33%	5335/4790/5133/5533/9020/4772/3586/4775/57144/10125/5588/8503/5293/4773/3558/1493/926/7535/915/29851/10892/919/2534/925/916/10000/5532/940/3702/917/959/5295/920/5063/5788/23533/9402/3937/5294/10451
KEGG_ABC_TRANSPORTERS	KEGG_ABC_TRANSPORTERS	44	-0.510779	-1.72866	0.00222484064529498	0.00862125750051804	0.00483024613781146	5509	tags=41%, list=15%, signal=35%	368/64137/5244/19/6833/21/1080/23461/340273/10257/10060/10349/9429/5243/23460/10351/225/10350
KEGG_ADHERENS_JUNCTION	KEGG_ADHERENS_JUNCTION	73	0.383150694546948	1.60407345858242	0.00292186942474885	0.0110911778163936	0.00621407246079777	3433	tags=33%, list=10%, signal=30%	4233/5879/81607/81/1500/10458/5819/5595/2064/4008/52/71/999/4088/1495/5818/6714/1460/60/6934/5792/56288/5881/1457
KEGG_PATHOGENIC_ESCHERICHIA_COLI_INFECTION	KEGG_PATHOGENIC_ESCHERICHIA_COLI_INFECTION	56	0.423898446100856	1.68668576413655	0.00328837106657065	0.0121027088036058	0.00678080459285212	4637	tags=38%, list=13%, signal=33%	2017/3875/10552/7430/7277/7534/84790/81873/71/10383/999/203068/10094/60/4691/10381/10093/10109/10092/100506658/10095
KEGG_VIRAL_MYOCARDITIS	KEGG_VIRAL_MYOCARDITIS	68	-0.454316	-1.66066	0.00331848467195642	0.0121027088036058	0.00678080459285212	6877	tags=49%, list=19%, signal=39%	941/4621/3112/4629/3119/4625/6443/4624/6445/3118/4620/3123/3689/3127/3108/25/6444/4619/3117/5551/4628/2534/942/3109/1756/940/3113/3111/959/3122/3115/3683/3908
KEGG_DILATED_CARDIOMYOPATHY	KEGG_DILATED_CARDIOMYOPATHY	90	-0.424277	-1.6164	0.00375827768893085	0.0132161221129704	0.00740461850132469	5159	tags=39%, list=14%, signal=33%	4625/6443/5350/196883/5566/4624/6445/3672/775/7273/108/27091/55799/6444/5567/115/8516/3679/7043/4634/9254/776/109/6262/785/3680/1756/781/3676/6546/3479/3908/111/783/107
KEGG_LYSOSOME	KEGG_LYSOSOME	120	-0.385633	-1.54287	0.00376588425799695	0.0132161221129704	0.00740461850132469	9218	tags=47%, list=26%, signal=35%	1777/26985/4891/9583/8546/9476/5641/10239/4668/2517/162/3423/9741/950/1075/535/23431/6448/54/11154/23545/245972/3482/1521/175/27074/138050/3920/1203/6609/1513/2799/57192/6272/4125/1520/79158/1497/22901/1201/1200/5660/8120/7805/2760/8722/58511/3074/3988/427/5538/1511/411/1519/23062/8905
KEGG_FATTY_ACID_METABOLISM	KEGG_FATTY_ACID_METABOLISM	42	-0.509836	-1.70555	0.00419214182993186	0.0140888724314884	0.00789359575957751	6807	tags=48%, list=19%, signal=39%	1376/1579/127/224/2182/130/10449/10455/126/3033/223/2180/124/36/33/126129/38/125/34/23305
KEGG_TIGHT_JUNCTION	KEGG_TIGHT_JUNCTION	129	0.322010992073837	1.50005281857123	0.00409042483245448	0.0140888724314884	0.00789359575957751	4372	tags=30%, list=12%, signal=27%	50848/2017/1364/81/1366/5518/6237/79784/84612/8189/57530/3993/71/5590/5584/2036/1495/3845/6714/22800/1460/3265/92359/103910/9080/27134/60/9414/10627/56288/10207/8531/207/1457/60412/1459/93643/87/11336
KEGG_MAPK_SIGNALING_PATHWAY	KEGG_MAPK_SIGNALING_PATHWAY	267	-0.319946	-1.40454	0.00424181105464165	0.0140888724314884	0.00789359575957751	7242	tags=35%, list=20%, signal=28%	5613/10369/27330/1845/55970/6885/9252/1950/6654/2768/4908/1326/4137/6655/1843/7046/8823/8912/779/2885/5322/8913/7048/5319/5320/81579/4790/5923/9693/3553/5566/773/1398/777/51776/5533/5159/80824/23542/9020/5906/3305/4803/26279/775/929/5924/27091/55799/84867/10125/408/5608/7786/2258/5567/8817/774/4773/8569/7043/2252/4914/9254/776/5778/8911/10235/2257/25780/11184/2259/356/6416/409/785/22808/5579/1000…
KEGG_SMALL_CELL_LUNG_CANCER	KEGG_SMALL_CELL_LUNG_CANCER	84	0.369088120516121	1.59678533893769	0.00484730462481205	0.0158175203546499	0.00886210817832674	3487	tags=29%, list=10%, signal=26%	3914/1163/598/3675/1869/9618/3918/5970/898/3655/595/3911/3909/3673/1017/7186/10401/5743/5291/54205/1021/5747/207/1870
KEGG_GLYCINE_SERINE_AND_THREONINE_METABOLISM	KEGG_GLYCINE_SERINE_AND_THREONINE_METABOLISM	31	-0.545595	-1.70547	0.00527081084320104	0.0169029451178516	0.00947024089794742	9466	tags=58%, list=27%, signal=43%	10993/1738/55349/635/875/314/6470/2731/212/2593/2628/1610/27232/8639/1757/51268/63826/29958
KEGG_FRUCTOSE_AND_MANNOSE_METABOLISM	KEGG_FRUCTOSE_AND_MANNOSE_METABOLISM	34	0.465354887991183	1.67924715457297	0.00558725251425563	0.0176140502991788	0.00986865296897961	2631	tags=29%, list=7%, signal=27%	5214/7167/226/3099/7264/3098/6652/29926/230/5211
KEGG_SYSTEMIC_LUPUS_ERYTHEMATOSUS	KEGG_SYSTEMIC_LUPUS_ERYTHEMATOSUS	132	0.317203853573359	1.4714720290233	0.0060159998441385	0.0186495995168293	0.0104488418345563	5393	tags=38%, list=15%, signal=32%	81/6628/3014/3017/3015/8970/8357/8349/85236/8347/8348/8358/8294/6632/8334/8354/8370/55766/440689/8341/8356/8352/317772/8340/3021/8332/3012/8290/8329/8969/8365/9555/8338/8343/8366/8331/8342/85235/8344/723790/8367/87/733/8363/8335/6741/8353/653604/3018/8362
KEGG_NOTCH_SIGNALING_PATHWAY	KEGG_NOTCH_SIGNALING_PATHWAY	47	0.435338780543286	1.67232538953404	0.00633034590479712	0.0193023662015125	0.0108145684999985	3922	tags=38%, list=11%, signal=34%	1855/51107/113878/3714/23220/1488/3280/5663/3955/388585/5986/55851/22938/9612/3065/8650/2648/1487
KEGG_FC_EPSILON_RI_SIGNALING_PATHWAY	KEGG_FC_EPSILON_RI_SIGNALING_PATHWAY	79	-0.41523	-1.55438	0.00704812327622422	0.0211443698286727	0.0118465909057079	6765	tags=41%, list=19%, signal=33%	6654/3596/6655/2885/5322/5319/5320/5335/81579/9846/5581/6850/26279/3635/8503/5608/5293/5336/2207/2205/2534/6416/2206/5579/10000/695/5295/5602/23533/3937/5294/10451
KEGG_MATURITY_ONSET_DIABETES_OF_THE_YOUNG	KEGG_MATURITY_ONSET_DIABETES_OF_THE_YOUNG	25	-0.575331	-1.71258	0.0073055839024629	0.0215688667596524	0.0120844245003146	7011	tags=56%, list=20%, signal=45%	389692/3175/168620/5080/3651/3630/3375/4825/4821/4760/3087/6514/2645/2494
KEGG_TGF_BETA_SIGNALING_PATHWAY	KEGG_TGF_BETA_SIGNALING_PATHWAY	86	-0.405411	-1.53331	0.0087363905161962	0.0253901349376952	0.0142253727155168	6097	tags=38%, list=17%, signal=32%	7046/2033/6093/4092/7048/5934/4052/10637/4086/654/130399/657/4090/7057/392255/92/3398/658/653/9765/4087/7043/7044/269/9372/151449/7060/8646/94/3400/4089/4093/1634
KEGG_LONG_TERM_DEPRESSION	KEGG_LONG_TERM_DEPRESSION	70	-0.42283	-1.55346	0.0102792507509303	0.029414471379585	0.0164800943213295	7312	tags=43%, list=20%, signal=34%	5332/1392/2768/2770/6261/5322/5319/5320/81579/10842/5330/773/2895/26279/23236/2891/2890/2911/2892/2781/2775/5592/5579/2977/3479/3708/2983/4842/3709/2982
KEGG_FC_GAMMA_R_MEDIATED_PHAGOCYTOSIS	KEGG_FC_GAMMA_R_MEDIATED_PHAGOCYTOSIS	96	-0.386694	-1.49037	0.0104865921310785	0.029553123278494	0.0165577770490713	5252	tags=36%, list=15%, signal=31%	5335/5337/9846/2214/1073/5581/1398/9103/6850/200576/8936/2212/2209/3635/8503/5293/5336/653361/2213/3055/7454/5579/10000/55616/26052/5295/5788/8611/23533/1794/273/5294/8613/10451/10810
KEGG_NATURAL_KILLER_CELL_MEDIATED_CYTOTOXICITY	KEGG_NATURAL_KILLER_CELL_MEDIATED_CYTOTOXICITY	131	-0.355242	-1.43765	0.0138348900686808	0.0384073067578303	0.0215185250086316	6223	tags=33%, list=17%, signal=27%	6655/3002/2885/3384/8794/3454/5335/2214/3821/2215/5533/3689/6850/4772/3811/22914/4775/3824/10870/259197/3459/8503/5293/7305/4773/5336/2207/7535/5551/51744/919/2534/356/4068/5579/5532/962/3683/5295/23533/3937/5294/10451
KEGG_THYROID_CANCER	KEGG_THYROID_CANCER	29	0.478718606396245	1.66748943249158	0.0144506214657781	0.0389451833440668	0.0218198820094093	2260	tags=34%, list=6%, signal=32%	595/5595/5468/5605/10342/999/7170/3845/3265/6934
KEGG_TYPE_II_DIABETES_MELLITUS	KEGG_TYPE_II_DIABETES_MELLITUS	47	-0.465846	-1.6029	0.0146567894305628	0.0389451833440668	0.0218198820094093	6177	tags=49%, list=17%, signal=41%	8471/3651/8913/6517/3630/5581/773/777/3767/775/6833/8503/5293/6514/2645/774/9370/776/8835/5295/5602/23533/5294
KEGG_AXON_GUIDANCE	KEGG_AXON_GUIDANCE	129	0.301404988887408	1.4040620172628	0.0146065263258608	0.0389451833440668	0.0218198820094093	3171	tags=26%, list=9%, signal=23%	29984/10509/1969/2050/4233/5879/10298/25791/1948/1945/1947/1944/1072/22885/1942/5595/2041/7869/55558/3845/56924/5534/8482/3265/5361/5058/5365/23654/6405/1946/11261/5881/5747
KEGG_B_CELL_RECEPTOR_SIGNALING_PATHWAY	KEGG_B_CELL_RECEPTOR_SIGNALING_PATHWAY	75	-0.410372	-1.51201	0.0165421299223418	0.0427713405956933	0.0239635694339198	6769	tags=45%, list=19%, signal=37%	29760/6654/6655/2885/930/4790/1380/973/971/5533/6850/4772/4775/933/3635/8503/974/5293/118788/4773/975/5336/11025/2213/10892/25780/5579/10000/5532/695/5295/23533/5294/10451
KEGG_PROGESTERONE_MEDIATED_OOCYTE_MATURATION	KEGG_PROGESTERONE_MEDIATED_OOCYTE_MATURATION	85	0.341858118886493	1.48650441487047	0.0165566479725264	0.0427713405956933	0.0239635694339198	2414	tags=24%, list=7%, signal=22%	5347/995/9088/9133/983/891/699/5603/890/4085/3326/51343/5595/51529/993/1017/3845/994/3320/5291
KEGG_GLUTATHIONE_METABOLISM	KEGG_GLUTATHIONE_METABOLISM	49	0.370596301743666	1.44782862147205	0.0251656359735654	0.0641206615216873	0.0359249886284496	4253	tags=33%, list=12%, signal=29%	2950/6241/6611/26873/2937/119391/9446/79017/2879/6240/4257/2539/2876/373156/4258/51060
KEGG_GAP_JUNCTION	KEGG_GAP_JUNCTION	90	-0.37868	-1.44269	0.0256640344077806	0.0645068972952324	0.0361413855813696	7312	tags=40%, list=20%, signal=32%	5332/5613/1950/6654/2770/6655/2885/81027/196883/5330/5566/5159/57369/2697/3357/7846/108/23236/5567/115/3356/2911/109/10382/1902/5592/5579/2977/5156/3708/111/80310/2983/3709/107/2982
KEGG_VALINE_LEUCINE_AND_ISOLEUCINE_DEGRADATION	KEGG_VALINE_LEUCINE_AND_ISOLEUCINE_DEGRADATION	44	-0.440411	-1.49051	0.0269510814776834	0.0668386820646547	0.0374478184742548	9418	tags=52%, list=26%, signal=39%	1738/594/586/27034/4594/549/84693/217/56922/5019/224/64064/10449/4329/1629/3033/223/5095/36/18/38/316/34
KEGG_PANCREATIC_CANCER	KEGG_PANCREATIC_CANCER	70	0.34390324431085	1.42805103538172	0.0288571286832114	0.0706240254615437	0.0395686390531569	3487	tags=30%, list=10%, signal=27%	598/1869/5879/5888/5970/7039/595/5595/5899/2064/7422/4088/3845/5898/572/5291/1021/369/5881/207/1870
KEGG_CHRONIC_MYELOID_LEUKEMIA	KEGG_CHRONIC_MYELOID_LEUKEMIA	73	0.331036154217001	1.38589415696759	0.0305498539698383	0.073795751147921	0.0413456670268488	3922	tags=29%, list=11%, signal=26%	598/1869/23624/5970/613/595/5595/5605/4088/1488/3845/3265/572/5291/1021/369/3065/1026/207/1870/1487
KEGG_ADIPOCYTOKINE_SIGNALING_PATHWAY	KEGG_ADIPOCYTOKINE_SIGNALING_PATHWAY	66	-0.385867	-1.40852	0.0321429964434176	0.0766486838266113	0.0429440843171167	6344	tags=38%, list=18%, signal=31%	4852/2182/8471/6256/6517/4790/10891/5443/57818/2180/6774/5588/3717/3952/9370/6258/3953/84254/126129/7133/10000/948/5602/23305/32
KEGG_MELANOGENESIS	KEGG_MELANOGENESIS	101	-0.363552	-1.41199	0.0332994742370612	0.0784012937733339	0.0439260219782685	7368	tags=39%, list=21%, signal=31%	1387/5332/5613/7480/817/8326/1856/816/2770/2033/8321/7299/801/196883/5330/7471/51176/5566/54361/4286/5443/108/7976/23236/7482/5567/115/64764/1638/109/2775/8325/5579/7484/111/3815/107/1910/8322
KEGG_LEUKOCYTE_TRANSENDOTHELIAL_MIGRATION	KEGG_LEUKOCYTE_TRANSENDOTHELIAL_MIGRATION	114	-0.34219	-1.3591	0.0337662337662338	0.0785064935064935	0.043984962406015	6722	tags=37%, list=19%, signal=30%	88/89/7122/2770/4313/6093/90952/4688/83593/5335/5010/7070/1496/5906/3689/9071/7412/8503/3684/5293/5336/653361/7852/7294/83700/1536/29119/11069/399/4689/5579/1003/3702/3676/3683/5295/23533/5294/5175/10451/58494/6387
KEGG_PHOSPHATIDYLINOSITOL_SIGNALING_SYSTEM	KEGG_PHOSPHATIDYLINOSITOL_SIGNALING_SYSTEM	76	-0.385902	-1.43104	0.0359749235900637	0.0826090837994055	0.0462835274258129	5252	tags=37%, list=15%, signal=31%	5286/8396/5335/5297/801/5330/84812/200576/8760/1607/3635/8503/23236/3707/5293/5305/5336/3631/5728/8867/3633/5289/5579/5295/3708/3709/23533/5294
KEGG_TASTE_TRANSDUCTION	KEGG_TASTE_TRANSDUCTION	51	-0.417731	-1.45788	0.0377358490566038	0.0855959502991256	0.0479569840385594	9855	tags=47%, list=28%, signal=34%	80834/50837/338398/29850/80835/353164/346562/114/6340/51764/5613/50831/2914/2784/196883/5330/5566/6338/773/40/5567/774/3745/5136
KEGG_MELANOMA	KEGG_MELANOMA	71	-0.382485	-1.40641	0.0408727142510831	0.0915942753096562	0.0513176754706053	2790	tags=27%, list=8%, signal=25%	8503/2258/5293/8817/2252/5728/2257/2259/10000/2255/3479/5295/5156/80310/2260/23533/5294/2254/3082
KEGG_GLYCOSPHINGOLIPID_BIOSYNTHESIS_GANGLIO_SERIES	KEGG_GLYCOSPHINGOLIPID_BIOSYNTHESIS_GANGLIO_SERIES	15	-0.565702	-1.50766	0.0420032310177706	0.0922362243330609	0.0516773413071479	6658	tags=60%, list=19%, signal=49%	30815/2583/6489/81849/6483/29906/8869/3074/256435
KEGG_ALDOSTERONE_REGULATED_SODIUM_REABSORPTION	KEGG_ALDOSTERONE_REGULATED_SODIUM_REABSORPTION	42	-0.429569	-1.43703	0.0421509627328504	0.0922362243330609	0.0516773413071479	6662	tags=45%, list=19%, signal=37%	478/8471/3758/3630/6338/480/8503/486/5293/477/3290/6446/482/4306/5579/3479/5295/23533/5294
KEGG_PROPANOATE_METABOLISM	KEGG_PROPANOATE_METABOLISM	33	-0.452147	-1.42686	0.0455927051671733	0.0986074786173747	0.0552469744375783	10317	tags=55%, list=29%, signal=39%	219/8803/4594/84693/217/3945/224/23417/4329/84532/223/5095/160287/18/38/34/79611/32
KEGG_TOLL_LIKE_RECEPTOR_SIGNALING_PATHWAY	KEGG_TOLL_LIKE_RECEPTOR_SIGNALING_PATHWAY	101	-0.342965	-1.33203	0.0477453580901857	0.1020762828135	0.0571904470771734	8964	tags=42%, list=25%, signal=31%	23118/3592/3452/5290/5600/7098/4792/3569/941/6885/1326/4283/10333/8737/6348/3454/114609/4790/3593/3553/1513/7100/929/8503/51135/5608/7097/5293/6352/6351/942/7096/6416/10000/51311/5295/5602/23643/23533/7099/51284/5294
