# Supplementary material for: Exploring prognostic genes related to lactylation and programmed cell death in pancreatic ductal adenocarcinoma: a comprehensive study combining bulk transcriptomics and experimental verification
Source: Front Genet. 2026 Mar 12;17:1774953. doi: 10.3389/fgene.2026.1774953 (PMC13017068; doi:10.3389/fgene.2026.1774953)
Supplement: Supplementary file 3 [file Table9.xlsx]

## Sheet: 03.GSVA_limma_select
	logFC	AveExpr	t	P.Value	adj.P.Val	B
HALLMARK_MYOGENESIS	-0.144077	-0.0312712	-3.82723	0.000189351002703726	0.000860686375926026	-0.259122
HALLMARK_KRAS_SIGNALING_DN	-0.100291	-0.0324027	-3.5647	0.000488152665887553	0.00203396944119814	-1.14995
HALLMARK_ANGIOGENESIS	-0.160114	-0.0125447	-3.11338	0.00221324058824763	0.00851246380095244	-2.55481
HALLMARK_BILE_ACID_METABOLISM	-0.101431	-0.0369782	-2.86491	0.00476640489770132	0.0132400136047259	-3.25698
HALLMARK_KRAS_SIGNALING_UP	-0.116239	-0.0233136	-2.84475	0.00506196355874453	0.0133209567335382	-3.31166
HALLMARK_HEDGEHOG_SIGNALING	-0.132546	-0.0229699	-2.7255	0.00717966819567495	0.0179491704891874	-3.62802
HALLMARK_PANCREAS_BETA_CELLS	-0.190593	-0.0116264	-2.64817	0.00895310471788452	0.0213169159949632	-3.82662
HALLMARK_UV_RESPONSE_DN	-0.132644	-0.0212113	-2.562	0.0113865341408906	0.0258784866838422	-4.04175
HALLMARK_HYPOXIA	0.0968231987288187	-0.0400598	2.31252107071386	0.0221003636574425	0.0460424242863386	-4.62763
HALLMARK_ESTROGEN_RESPONSE_LATE	0.0786304048242359	-0.0379878	2.46527097447239	0.0148115293935146	0.0321989769424231	-4.27549
HALLMARK_OXIDATIVE_PHOSPHORYLATION	0.172173772123982	-0.0368318	2.92260689867078	0.00400546714539639	0.0117807857217541	-3.09856
HALLMARK_UV_RESPONSE_UP	0.0981799126216381	-0.0419057	2.9834792390936	0.00332473633842149	0.0103898010575671	-2.92838
HALLMARK_REACTIVE_OXYGEN_SPECIES_PATHWAY	0.130821803416667	-0.0481478	3.02404244582039	0.00293203698512458	0.00977345661708193	-2.81324
HALLMARK_PI3K_AKT_MTOR_SIGNALING	0.114042078630989	-0.0387005	3.04783844888636	0.00272203257205869	0.00972154490020959	-2.74506
HALLMARK_MITOTIC_SPINDLE	0.190205993811526	-0.0269996	3.98795848784515	0.000103546873784167	0.000517734368920833	0.311944811368007
HALLMARK_UNFOLDED_PROTEIN_RESPONSE	0.176655209228942	-0.0520347	4.08754804953761	7.06121824419669e-05	0.000392289902455371	0.675299705581012
HALLMARK_P53_PATHWAY	0.131455554294663	-0.0446155	4.12296399207586	6.15257192324478e-05	0.000384535745202798	0.806244619632153
HALLMARK_GLYCOLYSIS	0.222121537559311	-0.0373153	5.27991616312557	4.42762485300356e-07	3.16258918071683e-06	5.54802427397299
HALLMARK_MTORC1_SIGNALING	0.252983810803597	-0.0441339	5.3495494827539	3.20872800005749e-07	2.67394000004791e-06	5.86002522023495
HALLMARK_DNA_REPAIR	0.251132627109321	-0.0447433	6.42259713920431	1.64971982653686e-09	1.64971982653686e-08	10.9941447660836
HALLMARK_MYC_TARGETS_V2	0.360465946625432	-0.0492425	6.68647325217007	4.16719465885416e-10	5.2089933235677e-09	12.3409067037056
HALLMARK_MYC_TARGETS_V1	0.379454402515962	-0.0338328	7.02108420590701	6.9978662336707e-11	1.16631103894512e-09	14.0901625327966
HALLMARK_G2M_CHECKPOINT	0.452157020336101	-0.0349614	9.2164162532802	2.48794351590252e-16	6.21985878975629e-15	26.4500093132722
HALLMARK_E2F_TARGETS	0.506914011704036	-0.0358023	9.70926109375323	1.29133258039709e-17	6.45666290198545e-16	29.3734557320554
