# Supplementary material for: Exploring prognostic genes related to lactylation and programmed cell death in pancreatic ductal adenocarcinoma: a comprehensive study combining bulk transcriptomics and experimental verification
Source: Front Genet. 2026 Mar 12;17:1774953. doi: 10.3389/fgene.2026.1774953 (PMC13017068; doi:10.3389/fgene.2026.1774953)
Supplement: Supplementary file 6 [file Table6.xlsx]

## Sheet: 04.HDAC1.res
ID	Description	setSize	enrichmentScore	NES	pvalue	p.adjust	qvalue	rank	leading_edge	core_enrichment
KEGG_SPLICEOSOME	KEGG_SPLICEOSOME	127	0.698190377131179	2.45640383873769	3.01827536211181e-24	5.46307840542239e-22	2.79587612490358e-22	7287	tags=73%, list=20%, signal=58%	11338/6429/4116/84950/25949/1665/10772/6432/6627/10450/23451/6626/10465/6637/10915/51691/8683/22985/151903/9984/55119/10929/23450/9416/57187/10713/25804/55660/9410/27339/6430/84321/6427/6632/9939/10285/3192/6428/23350/51639/220988/3183/9716/51503/29896/11017/6426/10992/10523/3190/58517/55696/6628/11157/10286/8896/6434/23658/8175/6625/51690/10262/6431/23020/4670/9879/84991/26121/6636/6633/10084/50…
KEGG_ECM_RECEPTOR_INTERACTION	KEGG_ECM_RECEPTOR_INTERACTION	83	-0.53904	-2.80206	3.89117864741828e-12	3.52151667591354e-10	1.8022301103832e-10	3180	tags=49%, list=9%, signal=45%	1286/7148/1311/1288/3371/3680/7058/3672/1290/1289/2335/3676/22798/1282/5649/3915/6696/1278/7450/7143/1277/131873/50509/1284/948/1281/3910/10319/9899/9900/1292/1291/63923/3908/1293/3678/7057/3912/6383/7060/284217
KEGG_CELL_CYCLE	KEGG_CELL_CYCLE	125	0.576590238823757	2.02604105111812	1.70968834614304e-11	1.03151196883963e-09	5.27903770037148e-10	8243	tags=54%, list=23%, signal=42%	3065/4999/5000/2810/995/4088/9700/991/5347/701/9088/4085/9133/1874/9184/890/983/1870/1017/891/23594/699/9232/6502/11200/7534/29945/4172/1032/51434/9134/4998/4176/8881/10393/7709/1875/1869/51343/246184/993/7272/5111/10926/545/1022/7027/29882/8318/990/8317/7465/4173/8555/6500/85417/8697/994/51433/898/5001/7529/1031/5885/10735/4171/1111/8454
KEGG_BASE_EXCISION_REPAIR	KEGG_BASE_EXCISION_REPAIR	35	0.77099156145793	2.33735285032692	1.22584052339702e-10	4.53118263525208e-09	2.31895360222264e-09	6121	tags=86%, list=17%, signal=71%	10039/4595/27301/57804/5426/3978/5423/10714/23583/7515/5427/143/7374/55247/8930/4913/4350/3146/5424/4968/79661/27343/3980/5111/54107/142/6996/5425/10038/328
KEGG_HUNTINGTONS_DISEASE	KEGG_HUNTINGTONS_DISEASE	176	0.523033613050616	1.87254312301329	1.25170791029063e-10	4.53118263525208e-09	2.31895360222264e-09	11076	tags=61%, list=31%, signal=42%	3065/841/5331/7416/836/55567/5437/146754/7388/5468/6667/4717/6390/90993/6874/148327/515/4709/581/4696/4729/6389/6392/1340/25981/27113/84699/4694/1329/440567/5432/6647/1349/4695/7385/9377/2902/4705/5439/518/5332/23186/1337/4706/125965/4723/1212/1537/4710/4725/54205/509/317/2776/4722/842/5440/7419/1350/7417/4716/27089/5433/4720/1327/7019/4899/517/7384/4728/4707/5438/390424/4698/4719/1345/4726/516/1…
KEGG_ALZHEIMERS_DISEASE	KEGG_ALZHEIMERS_DISEASE	160	0.521955641975112	1.86065839415369	1.7870538505508e-09	5.39094578249492e-08	2.75896033067492e-08	7871	tags=51%, list=22%, signal=40%	5595/841/5331/11261/840/836/7388/778/4717/6390/5663/823/2906/515/808/25825/4709/55851/51107/4696/4729/3710/637/6389/6392/1340/4694/1329/440567/824/1349/4695/7385/9377/2902/5530/4705/518/487/5332/1337/3416/8883/4706/125965/4723/805/3028/1537/4710/4725/5534/54205/509/317/2776/4722/842/1350/4716/27089/4720/1327/572/63928/517/7384/4728/4707/390424/4698/4719/1345/4726/516/8772/1351/29796/1347/489/102/…
KEGG_CELL_ADHESION_MOLECULES_CAMS	KEGG_CELL_ADHESION_MOLECULES_CAMS	130	-0.390388	-2.02819	5.31628573671273e-09	1.37463959763572e-07	7.03508488467248e-08	6550	tags=55%, list=18%, signal=45%	2734/6693/1013/3109/923/3122/3688/6401/3118/4359/3685/8516/3684/3385/3383/3683/914/926/29851/5797/6402/4099/6403/3115/3117/3689/3113/26047/10666/5010/5133/3111/3384/5788/83700/933/925/80381/3897/3680/1272/80380/6900/1493/920/6614/940/1000/942/8506/9369/3676/22871/1462/1003/23114/57863/57555/9379/5175/947/4267/4897/58494/57502/4685/9378/23705/257194/4684/6383
KEGG_PEROXISOME	KEGG_PEROXISOME	78	0.593901981378067	2.00237254729495	1.7860177052071e-08	4.04086505803107e-07	2.06802050076612e-07	8523	tags=58%, list=24%, signal=44%	51703/6342/373156/5194/5825/1891/26063/10005/5195/3155/3417/8443/8799/5052/8800/5826/5189/189/55711/5192/30/4598/6647/7498/390916/83594/196743/11001/5828/84188/3295/2181/25824/9409/55825/92960/54677/1962/215/847/55670/5827/8540/10654/51
KEGG_OXIDATIVE_PHOSPHORYLATION	KEGG_OXIDATIVE_PHOSPHORYLATION	119	0.539494095237827	1.88745214276887	3.58638322672619e-08	6.64986225281129e-07	3.40324442132825e-07	10115	tags=59%, list=28%, signal=42%	1355/7388/27068/4717/6390/10312/515/4709/4696/4729/6389/6392/1340/4694/1329/440567/5464/1349/4695/7385/9377/527/4705/518/9551/533/1337/64077/4706/125965/4723/1537/4710/4725/509/4722/1350/4716/27089/4720/1327/10063/517/7384/4728/4707/525/390424/4698/4719/1345/4726/516/1351/29796/51382/10632/1347/126328/521/9550/506/4697/50617/4715/4702/4708/4713/127124/245973
KEGG_UBIQUITIN_MEDIATED_PROTEOLYSIS	KEGG_UBIQUITIN_MEDIATED_PROTEOLYSIS	135	0.522886642205693	1.84771551500862	3.67395704575209e-08	6.64986225281129e-07	3.40324442132825e-07	11068	tags=64%, list=31%, signal=44%	7317/55120/23624/64326/7318/55236/991/11059/26091/9616/11060/84447/11065/118424/6502/7428/27339/23295/7329/6923/7319/29945/57154/8451/331/9040/51434/89910/7323/8881/3093/6477/7322/5371/27338/10393/7189/51343/246184/7334/55585/29882/8452/10055/4214/6500/7320/10273/55294/8697/7328/57448/23759/8554/51433/7321/25898/6921/9817/55070/8454/329/10054/4281/9039/10277/8945/7332/51588/26272/10075/64682/2332…
KEGG_PYRIMIDINE_METABOLISM	KEGG_PYRIMIDINE_METABOLISM	97	0.554909952944258	1.91598762266138	7.28976071705802e-08	1.19949699071591e-06	6.13874586699623e-07	8612	tags=56%, list=24%, signal=42%	51727/377841/51251/56474/57804/5437/51728/5426/23649/957/6241/10714/4860/5427/87178/955/30834/4832/5432/7298/54963/5439/5424/1841/30833/93034/22978/54107/1635/10587/6240/7372/5440/5425/5433/51082/1854/5558/139596/5422/5438/1503/7083/151531/3704/124583/1723/7296/9533/4831/129607/9583/5431/10201
KEGG_HEMATOPOIETIC_CELL_LINEAGE	KEGG_HEMATOPOIETIC_CELL_LINEAGE	84	-0.437552	-2.26769	3.18377172601191e-07	4.80218902006797e-06	2.45764834990393e-06	5968	tags=49%, list=17%, signal=41%	3122/915/3563/912/3815/931/924/917/916/1435/3684/914/3568/926/952/2208/951/1438/1441/3559/933/925/290/2322/1378/920/3672/2056/3676/929/945/3575/7173/3569/2209/947/1436/948/3554/3678/7066
KEGG_PROTEASOME	KEGG_PROTEASOME	46	0.646756448273954	2.05143526302589	3.94086181974223e-07	5.39288591354895e-06	2.7599532445031e-06	9211	tags=67%, list=26%, signal=50%	5686/5690/5706/5720/5699/5684/5721/5696/5707/5704/5685/23198/10213/5714/5719/5709/5710/5692/5701/7979/5691/5698/51371/5717/5683/5687/5688/5682/10197/5702/5693
KEGG_PARKINSONS_DISEASE	KEGG_PARKINSONS_DISEASE	117	0.517251944695295	1.80728955483197	4.17129297180582e-07	5.39288591354895e-06	2.7599532445031e-06	9985	tags=58%, list=28%, signal=42%	7317/7416/836/7388/7318/4717/6390/515/4709/4696/118424/4729/6389/6392/1340/4694/1329/440567/1349/4695/7385/9377/4705/518/1337/4706/125965/4723/1537/4710/4725/54205/509/317/4722/842/7419/1350/7417/4716/27089/4720/1327/517/7384/4728/4707/390424/4698/4719/1345/4726/516/11315/1351/83447/29796/1347/5481/506/4697/7332/4715/4702/4708/4713/291/9246
KEGG_RNA_DEGRADATION	KEGG_RNA_DEGRADATION	56	0.604864382304285	1.96542845973193	1.20543285416393e-06	1.45455564402447e-05	7.44407657308251e-06	7233	tags=59%, list=20%, signal=47%	9125/4849/56915/51691/5394/5073/4848/25804/51013/87178/23644/219988/9337/5393/57472/23404/11340/3329/11157/10914/23658/51690/28960/3313/23517/22894/2023/54512/51010/2026/25904/23016/11044
KEGG_COMPLEMENT_AND_COAGULATION_CASCADES	KEGG_COMPLEMENT_AND_COAGULATION_CASCADES	69	-0.434388	-2.15283	3.83806080864097e-06	4.3418062897751e-05	2.22203520500267e-05	4635	tags=43%, list=13%, signal=38%	5104/7056/1675/729/721/720/5627/2162/5345/1378/2159/2155/3075/7450/2149/712/728/727/2160/730/714/713/2/5054/719/710/716/715/2157/718
KEGG_DNA_REPLICATION	KEGG_DNA_REPLICATION	36	0.655741420819574	2.0023881292244	4.11893586281344e-06	4.38545524217196e-05	2.24437372091383e-05	9518	tags=78%, list=27%, signal=57%	57804/5426/23649/3978/10714/5427/5985/1763/5984/4172/6119/4176/5424/6118/29935/5111/54107/6742/4173/5425/5558/5422/2237/4171/4174/10535/56655/5983
KEGG_DILATED_CARDIOMYOPATHY	KEGG_DILATED_CARDIOMYOPATHY	90	-0.392288	-1.98556	4.57125823059874e-06	4.59665410965762e-05	2.35246037598064e-05	6266	tags=44%, list=18%, signal=37%	7040/22801/3688/55799/115/109/3685/8516/10368/9254/785/6442/5566/111/4633/779/27091/3680/3672/108/70/4625/3676/6546/1756/783/114/5350/59284/4634/3908/6445/3678/6444/7043/4624/3479/781/107/6262
KEGG_AMINOACYL_TRNA_BIOSYNTHESIS	KEGG_AMINOACYL_TRNA_BIOSYNTHESIS	41	0.645697880839055	2.01366450091662	5.11294326853294e-06	4.87075121897085e-05	2.49273688438171e-05	9849	tags=76%, list=28%, signal=55%	23438/8565/51091/80222/10056/833/123263/55157/51067/5859/92935/10352/3035/2193/124454/79587/55699/57505/6301/54938/5917/51520/3735/79731/123283/57176/7407/4141/1615/25973/23395
KEGG_FRUCTOSE_AND_MANNOSE_METABOLISM	KEGG_FRUCTOSE_AND_MANNOSE_METABOLISM	34	0.656994479244044	1.98076375502113	6.35977323344727e-06	5.75559477626978e-05	2.94557918180716e-05	6466	tags=59%, list=18%, signal=48%	6652/7264/197258/2762/3099/2203/4351/8790/226/29925/8776/5373/57016/29926/5214/3098/5209/5211/230/7167
KEGG_P53_SIGNALING_PATHWAY	KEGG_P53_SIGNALING_PATHWAY	68	0.564334064271687	1.8873557352949	6.98488259277252e-06	6.02030356805632e-05	3.08105096824051e-05	7033	tags=54%, list=20%, signal=44%	841/3732/2810/64326/836/6241/9133/8795/7249/7161/983/1017/891/51512/581/51246/11200/637/27113/9134/6477/9538/5268/545/55367/54205/317/842/575/55240/9540/64065/85417/4194/898/25898/901
KEGG_HOMOLOGOUS_RECOMBINATION	KEGG_HOMOLOGOUS_RECOMBINATION	28	0.681389726404399	2.00434234081888	1.3210830392554e-05	0.000108689104593285	5.56245490212799e-05	5768	tags=68%, list=16%, signal=57%	80198/57804/8438/10714/25788/5888/7517/6119/7516/5424/6118/29935/6742/5890/4361/7979/146956/5425/10111
KEGG_ASTHMA	KEGG_ASTHMA	28	-0.598399	-2.33265	2.57090102857675e-05	0.000202318733118431	0.000103542009388903	7634	tags=61%, list=21%, signal=48%	3123/959/3119/3127/3596/3109/3122/3118/2206/3115/6037/3117/3113/3111/3586/2207/6356
KEGG_RETINOL_METABOLISM	KEGG_RETINOL_METABOLISM	64	0.549243129149014	1.8177300297824	3.755349226406e-05	0.000283215920824786	0.000144943303475319	7653	tags=48%, list=21%, signal=38%	8694/9249/1555/54658/1577/54884/53630/54575/54577/1557/1559/54600/8608/1551/157506/54578/1562/5959/54659/54576/84649/1549/130/1548/54657/10170/8228/1576/51109/1553/126
KEGG_MISMATCH_REPAIR	KEGG_MISMATCH_REPAIR	23	0.690842475727085	1.95355530626503	4.51768504308298e-05	0.000327080397119208	0.000167392119491075	5558	tags=65%, list=16%, signal=55%	57804/3978/10714/27030/5985/4436/5984/6119/5424/6118/29935/5111/6742/9156/5425
KEGG_OOCYTE_MEIOSIS	KEGG_OOCYTE_MEIOSIS	113	0.484727901803087	1.69083403907907	6.523494632805e-05	0.000454135587899117	0.000232416003112081	7169	tags=44%, list=20%, signal=35%	6195/5595/5525/11261/995/9700/991/5347/387778/5515/818/9088/5499/4085/9133/983/1017/808/891/5526/151648/699/9232/3710/7534/29945/286151/9748/5530/51434/9134/817/8881/6790/10393/246184/805/9985/5518/29882/5534/112/245711/63928/6500/8697/51433/898/6197/7529
KEGG_METABOLISM_OF_XENOBIOTICS_BY_CYTOCHROME_P450	KEGG_METABOLISM_OF_XENOBIOTICS_BY_CYTOCHROME_P450	69	0.518526277521541	1.73660787654382	0.000188930030041755	0.00126653094213177	0.00064818099975339	7078	tags=45%, list=20%, signal=36%	4258/373156/1555/54658/1577/2950/8644/29785/54575/54577/1557/2948/1559/54600/222/1109/1551/218/54578/1562/54659/54576/4259/130/221/54657/27294/119391/1572/221357/1576
KEGG_DRUG_METABOLISM_OTHER_ENZYMES	KEGG_DRUG_METABOLISM_OTHER_ENZYMES	51	0.544612040479883	1.74123710545393	0.000327580807676052	0.00211757593533448	0.00108372598028168	9179	tags=55%, list=26%, signal=41%	54658/1577/54575/54577/9/3251/54600/8824/54963/1551/7498/10/54578/54659/54576/1549/7172/7372/1548/54657/7083/151531/1576/3704/1553/54579/8833/2990
KEGG_APOPTOSIS	KEGG_APOPTOSIS	87	0.487775052266704	1.66602675709632	0.000366337266764109	0.00228644983738978	0.00117015170509044	6818	tags=43%, list=19%, signal=34%	843/839/841/11261/840/836/3551/4615/5970/8797/823/7186/8795/1677/581/637/824/331/5530/207/9131/8717/5291/3656/23052/5534/54205/317/842/3654/1676/572/63928/598/5575/8772/208
KEGG_NUCLEOTIDE_EXCISION_REPAIR	KEGG_NUCLEOTIDE_EXCISION_REPAIR	44	0.569431974914497	1.80071385741636	0.000380124222535497	0.00229341614263083	0.00117371689765346	10878	tags=66%, list=30%, signal=46%	57804/5426/3978/10714/2071/5427/5985/5984/8451/6119/5424/6118/2073/29935/5886/5111/54107/1022/2967/5425/4331/2968/56655/2067/5983/2068/902/1643/1642
KEGG_ENDOCYTOSIS	KEGG_ENDOCYTOSIS	181	0.413927571664415	1.48333648498655	0.000474053914705387	0.00276786317940887	0.00141652782662391	8449	tags=42%, list=24%, signal=32%	6714/5590/156/2065/23550/84612/23624/1785/2870/79720/51028/56904/128866/5584/10938/55040/8766/11059/10617/27243/29924/998/8395/7251/382/23096/84440/5869/92421/64411/116984/3949/57154/3561/10254/55048/3134/51160/80230/51510/7189/57403/84364/10015/26119/1212/4233/7037/25978/2869/9146/27183/5868/57132/11311/8853/29082/30011/8394/3304/408/2264/93343/5867/51100/163/28964/51652/5338/10059/55738/1175/53…
KEGG_AMINO_SUGAR_AND_NUCLEOTIDE_SUGAR_METABOLISM	KEGG_AMINO_SUGAR_AND_NUCLEOTIDE_SUGAR_METABOLISM	44	0.560300209771812	1.77183649056745	0.000694094964902437	0.00392597464522941	0.00200922226682284	5543	tags=41%, list=16%, signal=35%	2582/7264/2673/197258/2762/3099/4351/8790/55907/54187/29925/5373/2821/29926/2592/3098/55276/80146
KEGG_GLYCEROPHOSPHOLIPID_METABOLISM	KEGG_GLYCEROPHOSPHOLIPID_METABOLISM	76	0.501773318869758	1.68817092532722	0.000784867613718225	0.00421642590896431	0.00215786845006606	6238	tags=45%, list=17%, signal=37%	254531/1609/8399/55500/1040/11313/2820/56994/64600/79143/154141/8443/8525/1606/253558/10555/5321/43/8612/129642/8398/8681/8527/160851/100137049/79888/5833/50487/23761/23171/1119/1120/10423/54675
KEGG_HYPERTROPHIC_CARDIOMYOPATHY_HCM	KEGG_HYPERTROPHIC_CARDIOMYOPATHY_HCM	83	-0.324653	-1.68762	0.000815330976871552	0.00421642590896431	0.00215786845006606	2728	tags=28%, list=8%, signal=26%	4633/779/27091/3680/3672/70/4625/3676/6546/3569/1756/783/59284/4634/3908/6445/3678/6444/7043/4624/3479/781/6262
KEGG_GLYCOLYSIS_GLUCONEOGENESIS	KEGG_GLYCOLYSIS_GLUCONEOGENESIS	60	0.508613418094985	1.6680870715191	0.000800382939779542	0.00421642590896431	0.00215786845006606	10326	tags=62%, list=29%, signal=44%	130589/55902/3099/2203/5160/5106/217/222/226/2821/10327/218/5214/3098/130/221/55276/5315/5230/5211/2023/230/7167/2026/84532/3939/8789/126/92483/5313/2597/223/224/5232/2027/229/1737
KEGG_PENTOSE_PHOSPHATE_PATHWAY	KEGG_PENTOSE_PHOSPHATE_PATHWAY	27	0.612533633252548	1.78726586708271	0.000864199133301108	0.00434500119798613	0.00222367028451747	10081	tags=70%, list=28%, signal=51%	22934/2203/226/2821/5634/84076/5214/6888/6120/55276/5211/230/2539/5226/8789/51071/7086/25796/229
KEGG_GRAFT_VERSUS_HOST_DISEASE	KEGG_GRAFT_VERSUS_HOST_DISEASE	37	-0.433449	-1.87432	0.00110592502073504	0.00530119399391305	0.0027130274583562	9482	tags=65%, list=27%, signal=48%	3821/3802/941/3812/356/3123/3119/3127/3109/3122/3118/3458/3558/5551/3115/3117/3811/3113/3002/3111/3824/940/942/3569
KEGG_DRUG_METABOLISM_CYTOCHROME_P450	KEGG_DRUG_METABOLISM_CYTOCHROME_P450	71	0.489802349250966	1.64083070653288	0.00111295785507567	0.00530119399391305	0.0027130274583562	7671	tags=48%, list=22%, signal=38%	4258/373156/1555/54658/1577/2950/54575/54577/1557/2948/1559/54600/222/1551/218/54578/1562/1565/54659/54576/1549/4259/2330/130/4128/221/1548/54657/119391/221357/1576/1553/126/2329
KEGG_RIG_I_LIKE_RECEPTOR_SIGNALING_PATHWAY	KEGG_RIG_I_LIKE_RECEPTOR_SIGNALING_PATHWAY	69	0.48806406563892	1.63458620592539	0.00126381788179488	0.00586541119499674	0.00300178066391226	6956	tags=36%, list=20%, signal=29%	843/841/3551/3661/5970/10010/340061/7186/80143/4793/55593/5603/26007/79132/9140/8717/7189/29110/3665/4214/9641/5599/64135/8772/3445
KEGG_INTESTINAL_IMMUNE_NETWORK_FOR_IGA_PRODUCTION	KEGG_INTESTINAL_IMMUNE_NETWORK_FOR_IGA_PRODUCTION	45	-0.38991	-1.68338	0.00141847261503759	0.00641858858304512	0.00328488395061338	7721	tags=58%, list=22%, signal=45%	57379/3123/959/3119/3127/10673/3109/7040/23495/3122/3118/608/3558/2826/29851/3115/3117/3113/7852/3111/3586/940/942/3676/3569/6387
KEGG_NON_HOMOLOGOUS_END_JOINING	KEGG_NON_HOMOLOGOUS_END_JOINING	13	0.715165586169015	1.77037637999989	0.00148489021425005	0.00655524704339656	0.00335482256364581	7358	tags=69%, list=21%, signal=55%	27434/64421/27343/7518/4361/7520/10111/79840/2237
KEGG_STEROID_HORMONE_BIOSYNTHESIS	KEGG_STEROID_HORMONE_BIOSYNTHESIS	55	0.51325527235328	1.66323619982894	0.00159592713663561	0.00678310215728482	0.0034714334971856	5481	tags=40%, list=15%, signal=34%	54658/1577/3291/8644/79644/51478/54575/54577/3294/6820/54600/1109/412/1551/54578/6783/54659/54576/51144/6715/1312/54657
KEGG_ARRHYTHMOGENIC_RIGHT_VENTRICULAR_CARDIOMYOPATHY_ARVC	KEGG_ARRHYTHMOGENIC_RIGHT_VENTRICULAR_CARDIOMYOPATHY_ARVC	74	-0.327681	-1.632	0.00161145520863673	0.00678310215728482	0.0034714334971856	6085	tags=41%, list=17%, signal=34%	22801/3688/55799/29119/3685/8516/10368/9254/785/83439/6442/779/27091/3680/1000/3672/3676/6546/1756/783/59284/3908/6445/3678/6444/781/2697/1496/88/6262
KEGG_LINOLEIC_ACID_METABOLISM	KEGG_LINOLEIC_ACID_METABOLISM	29	0.592459775602851	1.74630405736855	0.00179117598065157	0.00729988388888077	0.00373591033568775	4852	tags=48%, list=14%, signal=42%	1573/8399/1577/64600/1557/1559/5321/1551/57016/1562/8398/8681/100137049/50487
KEGG_NOTCH_SIGNALING_PATHWAY	KEGG_NOTCH_SIGNALING_PATHWAY	47	0.523652031160502	1.66997288793915	0.00181488825966649	0.00729988388888077	0.00373591033568775	2564	tags=28%, list=7%, signal=26%	3065/3280/8650/113878/1488/5663/23220/9541/3955/1855/55851/51107/1487
KEGG_INOSITOL_PHOSPHATE_METABOLISM	KEGG_INOSITOL_PHOSPHATE_METABOLISM	54	0.506125193745921	1.63531403888967	0.00219132954590408	0.00862240538714431	0.00441274599632858	12288	tags=57%, list=34%, signal=38%	5287/5331/3628/3706/8821/8395/113026/3612/3632/5332/5291/3705/27124/79837/3636/55586/10423/7167/8394/51196/56623/64768/89869/8871/5288/5298/3613/253430/5333/5297/5286
KEGG_PURINE_METABOLISM	KEGG_PURINE_METABOLISM	158	0.406657102973724	1.45004884813939	0.00247522299850619	0.00953224176020468	0.00487837903400995	9194	tags=45%, list=26%, signal=34%	204/377841/1716/51251/57804/954/5437/51728/5426/23649/957/6241/10714/4860/5427/3251/11164/471/50940/87178/205/955/30834/4832/5147/5432/7498/5634/51292/5439/10606/5424/159/30833/93034/22978/2984/54107/6240/112/5440/9615/2987/5315/5425/5433/5146/51082/122481/2618/5558/5422/5438/5143/58497/5150/3704/203/353/124583/9533/4831/5313/9583/5431/10201/158/271/8833/56655/5151
KEGG_GLYCOSAMINOGLYCAN_BIOSYNTHESIS_CHONDROITIN_SULFATE	KEGG_GLYCOSAMINOGLYCAN_BIOSYNTHESIS_CHONDROITIN_SULFATE	22	-0.507258	-1.84795	0.00433548341835907	0.0163483853900623	0.00836672238630697	4494	tags=45%, list=13%, signal=40%	113189/55454/51363/55790/22856/50515/56548/29940/337876/9469
KEGG_AUTOIMMUNE_THYROID_DISEASE	KEGG_AUTOIMMUNE_THYROID_DISEASE	49	-0.364593	-1.62607	0.00452937321892701	0.0167309500535875	0.00856251005941089	8647	tags=47%, list=24%, signal=36%	941/1081/356/3123/959/3119/3127/3109/3122/3118/3558/5551/3115/3117/3113/3002/3111/3586/1493/940/942/7253/7173
KEGG_PORPHYRIN_AND_CHLOROPHYLL_METABOLISM	KEGG_PORPHYRIN_AND_CHLOROPHYLL_METABOLISM	41	0.533769716453876	1.6646068720108	0.00500378694280799	0.0181137087329649	0.00927017370457059	5546	tags=39%, list=16%, signal=33%	3052/1355/54658/54575/54577/211/54600/1371/54578/645/3163/54659/54576/124454/54657/210
KEGG_ALLOGRAFT_REJECTION	KEGG_ALLOGRAFT_REJECTION	35	-0.399789	-1.71499	0.00758331508722741	0.0269133339370228	0.0137736166702995	8067	tags=57%, list=23%, signal=44%	941/356/3123/959/3119/3127/3109/3122/3118/3458/3558/5551/3115/3117/3113/3002/3111/3586/940/942
KEGG_GLUTATHIONE_METABOLISM	KEGG_GLUTATHIONE_METABOLISM	49	0.491859803646152	1.57294276894944	0.00811519796126073	0.0282471313651575	0.0144562230888855	7524	tags=43%, list=21%, signal=34%	4258/373156/2877/2950/2937/6241/3417/26873/2948/51060/2936/2686/6611/4259/6240/124975/79017/119391/221357/2539/5226
KEGG_PENTOSE_AND_GLUCURONATE_INTERCONVERSIONS	KEGG_PENTOSE_AND_GLUCURONATE_INTERCONVERSIONS	28	0.548142197195421	1.61238799479085	0.00854538843186403	0.0291833076635356	0.0149353362860781	5790	tags=43%, list=16%, signal=36%	54658/54575/54577/54600/51084/54578/54659/54576/9942/6120/54657/27294
KEGG_TIGHT_JUNCTION	KEGG_TIGHT_JUNCTION	129	0.402525508480318	1.41607838761778	0.00981659496827868	0.0329037720233045	0.0168393831814527	5077	tags=31%, list=14%, signal=27%	6714/5590/27134/10207/84612/2036/79784/57530/5580/2017/8573/5584/5515/50848/1364/137075/92359/81/2035/1495/998/8189/1366/103910/11336/6237/260425/9414/3845/100506658/4636/57644/207/5520/10627/51208/3993/7525/5518/4893
KEGG_PRION_DISEASES	KEGG_PRION_DISEASES	35	-0.386861	-1.65953	0.0102763868960308	0.0332147505032423	0.0169985347152389	3274	tags=34%, list=9%, signal=31%	5566/2534/3915/3569/712/727/730/714/713/4685/5621/4684
KEGG_PHOSPHATIDYLINOSITOL_SIGNALING_SYSTEM	KEGG_PHOSPHATIDYLINOSITOL_SIGNALING_SYSTEM	76	0.458216109364018	1.54162663548413	0.0101362529977079	0.0332147505032423	0.0169985347152389	4676	tags=32%, list=13%, signal=27%	5287/1609/1040/5331/3628/3706/8525/808/8821/8395/1606/3710/113026/3612/3632/5332/8527/160851/5291/3705/27124/805/79837/3636
KEGG_MELANOMA	KEGG_MELANOMA	71	-0.309944	-1.54984	0.0105432945004256	0.033479584290825	0.0171340704716057	3211	tags=27%, list=9%, signal=24%	5728/1950/8823/2252/2246/56034/2250/3480/5156/23533/2259/80310/3082/5159/3479/10000/2255/2257/2260
KEGG_GLYCEROLIPID_METABOLISM	KEGG_GLYCEROLIPID_METABOLISM	49	0.482966298436984	1.54450178921156	0.0121325131647675	0.0372200827597104	0.019048370356816	3870	tags=37%, list=11%, signal=33%	1609/8694/11343/154141/8525/132158/1606/253558/10555/217/26007/10327/55750/8612/129642/8527/84649/160851
KEGG_PROGESTERONE_MEDIATED_OOCYTE_MATURATION	KEGG_PROGESTERONE_MEDIATED_OOCYTE_MATURATION	85	0.431942174332298	1.47044756153855	0.0120275731656506	0.0372200827597104	0.019048370356816	6995	tags=44%, list=20%, signal=35%	6195/5595/995/5347/387778/9088/4085/9133/890/983/1017/891/699/3845/5603/29945/51434/8881/207/10393/51343/5291/246184/993/29882/369/112/245711/85417/3320/8697/5599/994/2773/51433/208/6197
KEGG_ARACHIDONIC_ACID_METABOLISM	KEGG_ARACHIDONIC_ACID_METABOLISM	58	0.462012616825438	1.50730656021805	0.0126261055352057	0.0380887516978706	0.0194929348613702	4852	tags=34%, list=14%, signal=30%	1573/8399/2877/1555/64600/8644/4051/1557/1559/2686/5321/80142/240/1562/8398/8681/100137049/873/124975/50487
KEGG_RENIN_ANGIOTENSIN_SYSTEM	KEGG_RENIN_ANGIOTENSIN_SYSTEM	17	-0.530216	-1.82902	0.0144791982530675	0.0415989664096066	0.0212893808900574	2887	tags=41%, list=8%, signal=38%	1359/290/1215/185/2028/186/1511
KEGG_BASAL_TRANSCRIPTION_FACTORS	KEGG_BASAL_TRANSCRIPTION_FACTORS	35	0.517682437189857	1.56941603594441	0.0143259328782977	0.0415989664096066	0.0212893808900574	6749	tags=43%, list=19%, signal=35%	2959/6874/6880/6883/9569/2961/6879/27097/6872/2967/6881/2963/2958/2969/6873
KEGG_FC_GAMMA_R_MEDIATED_PHAGOCYTOSIS	KEGG_FC_GAMMA_R_MEDIATED_PHAGOCYTOSIS	96	0.418579617232686	1.44575395661668	0.0142080742123581	0.0415989664096066	0.0212893808900574	8141	tags=43%, list=23%, signal=33%	65108/5058/7408/5595/255189/1785/5580/81873/283748/6199/1072/5879/10094/56848/998/8395/382/85477/4067/10552/5321/6850/8612/3985/207/8398/5291/100137049/7410/8853/4651/8394/10093/208/123745/10095/10092/5338/10059/5337/8976
KEGG_NEUROTROPHIN_SIGNALING_PATHWAY	KEGG_NEUROTROPHIN_SIGNALING_PATHWAY	126	0.385566944937713	1.35431403351252	0.0148540662847546	0.0420091562115717	0.0214993064647764	7169	tags=33%, list=20%, signal=26%	6195/5595/5580/3551/25970/5970/818/5879/5663/7161/998/808/4909/4793/581/10782/3845/7534/5603/8986/1445/817/207/4794/7189/5170/5291/3656/805/4893/4214/3654/3725/572/5609/3667/5599/208/6197/4217/7529
KEGG_CITRATE_CYCLE_TCA_CYCLE	KEGG_CITRATE_CYCLE_TCA_CYCLE	31	0.535750595994203	1.60375514366617	0.0169577662778893	0.0465053893378478	0.0238003737233533	11412	tags=71%, list=32%, signal=48%	6390/3417/5160/8801/5106/6389/6392/1743/2271/4967/283398/3421/3420/4190/4191/50/1737/1431/6391/8802/3419/5105
KEGG_VIRAL_MYOCARDITIS	KEGG_VIRAL_MYOCARDITIS	68	-0.299947	-1.46727	0.0168412543867183	0.0465053893378478	0.0238003737233533	4694	tags=38%, list=13%, signal=33%	3383/3683/5881/6442/5551/3115/3117/3689/3113/3111/25/2534/8735/940/942/4620/4625/4619/1756/4628/3908/6445/27/6444/4624/857
KEGG_GLYCOSYLPHOSPHATIDYLINOSITOL_GPI_ANCHOR_BIOSYNTHESIS	KEGG_GLYCOSYLPHOSPHATIDYLINOSITOL_GPI_ANCHOR_BIOSYNTHESIS	24	0.556062352144575	1.58877979418491	0.0185681079481391	0.0501616050539281	0.0256715396612136	8208	tags=54%, list=23%, signal=42%	54872/5283/128869/5281/5279/55650/5277/9091/9488/8818/9487/8733/54965
KEGG_INSULIN_SIGNALING_PATHWAY	KEGG_INSULIN_SIGNALING_PATHWAY	136	0.392132162532081	1.38464486988284	0.0199346320834718	0.0530613001045351	0.0271555359651009	6818	tags=34%, list=19%, signal=27%	5590/5595/5564/23624/3551/2319/5792/5562/5261/5584/6199/3099/2203/5499/7249/2997/808/5106/5256/2872/3845/79660/207/5509/5170/9322/3098/5291/805/5571/9470/4893/369/1977/5834/572/6720/5257/5260/3991/3667/5599/31/2475/5575/208
KEGG_TYPE_I_DIABETES_MELLITUS	KEGG_TYPE_I_DIABETES_MELLITUS	41	-0.344641	-1.49767	0.0205147212213005	0.0538139788558752	0.0275407393970167	7634	tags=54%, list=21%, signal=42%	356/3123/3119/3127/3109/3122/3118/3458/3558/4049/5551/3115/3117/3113/3002/3111/940/942/3630/2572/1363/5798
KEGG_THYROID_CANCER	KEGG_THYROID_CANCER	29	0.519788211837421	1.53210108210368	0.0215281339837684	0.0554335243616792	0.0283695850178992	5857	tags=38%, list=16%, signal=32%	5595/6934/5468/7170/3845/7175/999/10342/4893/8030/7849
KEGG_GAP_JUNCTION	KEGG_GAP_JUNCTION	90	-0.262483	-1.32856	0.0217446421529239	0.0554335243616792	0.0283695850178992	3274	tags=27%, list=9%, signal=24%	5566/1950/111/5579/56034/3708/108/2977/5592/5156/10382/84617/80310/57369/2911/7846/5159/114/3356/2982/1902/2697/107/2983
KEGG_SNARE_INTERACTIONS_IN_VESICULAR_TRANSPORT	KEGG_SNARE_INTERACTIONS_IN_VESICULAR_TRANSPORT	38	0.492218833798648	1.51002247974387	0.0223304041932768	0.0561361549858763	0.0287291749855023	7251	tags=45%, list=20%, signal=36%	415117/6809/143187/6810/53407/6804/8675/8673/51272/8677/8773/203062/10228/55014/10282/55850/9341
KEGG_SPHINGOLIPID_METABOLISM	KEGG_SPHINGOLIPID_METABOLISM	38	0.488664856790925	1.49911963571261	0.0240349832667922	0.0595935886477998	0.0304986089037882	7991	tags=45%, list=22%, signal=35%	55512/123099/130367/7368/55627/56848/9514/9517/8612/10558/6610/8879/410/7357/129807/340485/55331
KEGG_GLYCOSPHINGOLIPID_BIOSYNTHESIS_LACTO_AND_NEOLACTO_SERIES	KEGG_GLYCOSPHINGOLIPID_BIOSYNTHESIS_LACTO_AND_NEOLACTO_SERIES	26	0.527942377778596	1.52626915527467	0.0264794415442085	0.0647672826959695	0.0331463848633051	7264	tags=42%, list=20%, signal=34%	28/2524/2525/10317/10331/2528/8702/2526/84002/10678/8703
KEGG_PATHOGENIC_ESCHERICHIA_COLI_INFECTION	KEGG_PATHOGENIC_ESCHERICHIA_COLI_INFECTION	56	0.450425346357312	1.4635988175444	0.0287964287831314	0.0694953814632904	0.0355661155496921	9756	tags=52%, list=27%, signal=38%	2017/81873/7277/10094/10383/9181/998/10552/7430/7534/100506658/79861/84790/8440/4691/999/3875/4690/51807/10093/113457/10095/10092/9475/8976/9076/7280/60/10109
KEGG_GLYCINE_SERINE_AND_THREONINE_METABOLISM	KEGG_GLYCINE_SERINE_AND_THREONINE_METABOLISM	31	-0.383414	-1.54459	0.0299425968898579	0.0703845459358997	0.0360211691908065	4081	tags=39%, list=11%, signal=34%	23464/63826/1610/51268/2731/635/27232/2593/875/8639/29958/1757
KEGG_EPITHELIAL_CELL_SIGNALING_IN_HELICOBACTER_PYLORI_INFECTION	KEGG_EPITHELIAL_CELL_SIGNALING_IN_HELICOBACTER_PYLORI_INFECTION	68	0.428436665749341	1.43286122441717	0.0297232020778182	0.0703845459358997	0.0360211691908065	8617	tags=37%, list=24%, signal=28%	6714/5058/836/3551/5970/50848/5879/10312/998/4067/5603/1445/527/533/4233/3725/525/5599/51382/28964/7082/102/4790/9550/1839
KEGG_TERPENOID_BACKBONE_BIOSYNTHESIS	KEGG_TERPENOID_BACKBONE_BIOSYNTHESIS	15	0.606662436390286	1.55916683727331	0.031210986267166	0.0709737621694781	0.0363227163181976	9265	tags=80%, list=26%, signal=59%	3158/23590/79947/3156/4598/3422/9453/3157/4597/2224/10654/39
KEGG_ONE_CARBON_POOL_BY_FOLATE	KEGG_ONE_CARBON_POOL_BY_FOLATE	17	0.583799098690616	1.53909203739713	0.0315837604276264	0.0709737621694781	0.0363227163181976	10481	tags=76%, list=29%, signal=54%	1719/471/4524/7298/123263/4522/441024/2618/6470/10588/10840/275/6472
KEGG_LYSINE_DEGRADATION	KEGG_LYSINE_DEGRADATION	44	0.468469912680097	1.48144168348177	0.0306260262993586	0.0709737621694781	0.0363227163181976	10004	tags=59%, list=28%, signal=43%	1892/7468/79813/84787/51111/217/54904/387893/9739/1743/9869/84444/55217/4967/1962/23067/8985/6839/10919/3030/29072/223/39/3033/224/79723
KEGG_TGF_BETA_SIGNALING_PATHWAY	KEGG_TGF_BETA_SIGNALING_PATHWAY	86	-0.247394	-1.24613	0.0317617388714239	0.0709737621694781	0.0363227163181976	4849	tags=31%, list=14%, signal=27%	64750/4087/7044/4052/8200/3626/3624/269/3399/4089/7046/4092/1311/7058/94/658/353500/653/654/10468/1634/3400/7043/8646/7057/392255/7060
KEGG_STEROID_BIOSYNTHESIS	KEGG_STEROID_BIOSYNTHESIS	17	0.572217067863225	1.50855788367317	0.0331695331695332	0.0732156768742135	0.0374700759809874	8221	tags=65%, list=23%, signal=50%	1718/10682/6307/51478/2222/50814/6713/1717/7108/6309/1595
KEGG_HISTIDINE_METABOLISM	KEGG_HISTIDINE_METABOLISM	29	0.502486995981817	1.48110490533318	0.0337601862630966	0.0736216110074758	0.0376778236037096	9765	tags=59%, list=27%, signal=43%	91703/26/114049/217/222/218/51409/60487/4128/55798/221/3034/3176/51451/223/224/4129
KEGG_FOLATE_BIOSYNTHESIS	KEGG_FOLATE_BIOSYNTHESIS	11	0.633974127170515	1.49861307365678	0.0350649350649351	0.075556586270872	0.0386680988184748	9444	tags=64%, list=26%, signal=47%	1719/2356/6697/251/5805/248/250
KEGG_VEGF_SIGNALING_PATHWAY	KEGG_VEGF_SIGNALING_PATHWAY	76	0.428340584223114	1.44111313461613	0.0365027300091576	0.0769905921155964	0.0394019895677376	5888	tags=34%, list=17%, signal=29%	6714/5595/8399/11261/64600/5879/56848/998/3845/5321/5603/5530/207/8398/8681/7422/5291/100137049/5829/5747/50487/5534/4893/842/572/63928
KEGG_AXON_GUIDANCE	KEGG_AXON_GUIDANCE	129	0.376491089476396	1.32448971234394	0.0365811653145928	0.0769905921155964	0.0394019895677376	5551	tags=31%, list=16%, signal=26%	5058/5595/1943/1947/57715/2041/11261/1942/10509/1969/1945/1072/55558/5879/10298/1946/998/25791/1944/3845/2043/3983/5364/5530/2050/1948/27289/3985/5998/8440/7869/5747/4233/5365/5362/56924/5534/4893/4690/10507
KEGG_ASCORBATE_AND_ALDARATE_METABOLISM	KEGG_ASCORBATE_AND_ALDARATE_METABOLISM	25	0.517893100238839	1.48724893789209	0.0380952380952381	0.0789582277137838	0.0404089795801859	12128	tags=68%, list=34%, signal=45%	54658/54575/54577/54600/217/54578/54659/54576/54657/55586/54579/223/224/501/7365/54490/10941
KEGG_ETHER_LIPID_METABOLISM	KEGG_ETHER_LIPID_METABOLISM	33	0.493497445233164	1.48154869535516	0.0383887776114356	0.0789582277137838	0.0404089795801859	10194	tags=61%, list=29%, signal=43%	254531/8399/5051/56994/64600/5050/5321/8612/8398/8681/100137049/79888/50487/123745/5338/5337/8540/30814/84647/5049
KEGG_B_CELL_RECEPTOR_SIGNALING_PATHWAY	KEGG_B_CELL_RECEPTOR_SIGNALING_PATHWAY	75	0.406125339032214	1.36709109477234	0.0388247639034627	0.0789582277137838	0.0404089795801859	7086	tags=33%, list=20%, signal=27%	8915/5595/11261/84433/3551/27071/29760/5970/5879/4793/4067/3845/5530/6850/207/4794/5291/5534/7410/4893/3725/63928/2353/208/8519
KEGG_BUTANOATE_METABOLISM	KEGG_BUTANOATE_METABOLISM	34	0.469694332334053	1.41607507949934	0.0393063583815029	0.0790494540783558	0.0404556671061082	11229	tags=65%, list=31%, signal=44%	622/1892/3158/3155/65985/5160/217/57016/2571/35/3157/56898/1962/79944/3030/223/39/3033/224/116285/501/5019
KEGG_NITROGEN_METABOLISM	KEGG_NITROGEN_METABOLISM	23	0.51971038203173	1.46963021269149	0.0423216444981862	0.0836298110243497	0.0427997869737876	10462	tags=52%, list=29%, signal=37%	377677/768/23632/759/2746/771/761/760/3034/27165/440/275
KEGG_AMYOTROPHIC_LATERAL_SCLEROSIS_ALS	KEGG_AMYOTROPHIC_LATERAL_SCLEROSIS_ALS	53	0.435108976768965	1.40550058764457	0.0425079702444208	0.0836298110243497	0.0427997869737876	7222	tags=47%, list=20%, signal=38%	11261/836/5879/2906/581/637/5606/5603/6647/2902/5530/834/10452/9973/5534/54205/317/842/5868/57679/572/63928/598/4217/847
KEGG_O_GLYCAN_BIOSYNTHESIS	KEGG_O_GLYCAN_BIOSYNTHESIS	30	0.489143786484824	1.45345716767729	0.0450346420323326	0.0876480667510989	0.0448562365460698	6554	tags=47%, list=18%, signal=38%	56913/2591/55808/79695/9245/29071/51809/11226/11227/8693/192134/2650/6482/9334
