# Supplementary material for: Exploring prognostic genes related to lactylation and programmed cell death in pancreatic ductal adenocarcinoma: a comprehensive study combining bulk transcriptomics and experimental verification
Source: Front Genet. 2026 Mar 12;17:1774953. doi: 10.3389/fgene.2026.1774953 (PMC13017068; doi:10.3389/fgene.2026.1774953)
Supplement: Supplementary file 7 [file Table11.xlsx]

## Sheet: DE.IC50
	drug	.y.	group1	group2	n1	n2	statistic	p	p.adj	p.signif
1	ABT737_1910	Score	High Risk	Low Risk	60	82	3094	0.00889	0.019558	**
2	AGI.5198_1913	Score	High Risk	Low Risk	60	82	3297	0.000551	0.00232123404255319	***
3	AGI.6780_1634	Score	High Risk	Low Risk	60	82	3179	0.003	0.00781578947368421	**
4	AMG.319_2045	Score	High Risk	Low Risk	60	82	3314	0.000424	0.00202714285714286	***
5	AT13148_2170	Score	High Risk	Low Risk	60	82	3374	0.000162	0.0010692	***
6	AZ6102_2109	Score	High Risk	Low Risk	60	82	3507	1.55e-05	0.000249784615384615	****
7	AZ960_1250	Score	High Risk	Low Risk	60	82	3278	0.000735	0.00279865384615385	***
8	AZD1208_1449	Score	High Risk	Low Risk	60	82	3541	8.11e-06	0.000160578	****
9	AZD1332_1463	Score	High Risk	Low Risk	60	82	3177	0.00309	0.00794571428571429	**
10	AZD2014_1441	Score	High Risk	Low Risk	60	82	3504	1.64e-05	0.000249784615384615	****
11	AZD4547_1786	Score	High Risk	Low Risk	60	82	3139	0.00508	0.0124177777777778	**
12	AZD5153_1706	Score	High Risk	Low Risk	60	82	3198	0.00232	0.00620756756756757	**
13	AZD5363_1916	Score	High Risk	Low Risk	60	82	3274	0.00078	0.00284271428571429	***
14	AZD5438_1401	Score	High Risk	Low Risk	60	82	3214	0.00186	0.00518704225352113	**
15	AZD5991_1720	Score	High Risk	Low Risk	60	82	3214	0.00186	0.00518704225352113	**
16	AZD6482_2169	Score	High Risk	Low Risk	60	82	3230	0.00148	0.00444	**
17	AZD6738_1917	Score	High Risk	Low Risk	60	82	1872	0.0153	0.0288514285714286	*
18	AZD8055_1059	Score	High Risk	Low Risk	60	82	3447	4.62e-05	0.000481452631578947	****
19	AZD8186_1918	Score	High Risk	Low Risk	60	82	3338	0.00029	0.00168882352941176	***
20	Acetalax_1804	Score	High Risk	Low Risk	60	82	1502	7.67e-05	0.000660286956521739	****
21	Afatinib_1032	Score	High Risk	Low Risk	60	82	1973	0.0445	0.0693779527559055	*
22	Afuresertib_1912	Score	High Risk	Low Risk	60	82	3220	0.00171	0.0050534328358209	**
23	Alisertib_1051	Score	High Risk	Low Risk	60	82	3302	0.00051	0.002244	***
24	Axitinib_1021	Score	High Risk	Low Risk	60	82	3333	0.000314	0.00177634285714286	***
25	BIBR.1532_2043	Score	High Risk	Low Risk	60	82	3270	0.000828	0.00287621052631579	***
26	BMS.754807_2171	Score	High Risk	Low Risk	60	82	3702	2.94e-07	1.7325e-05	****
27	Buparlisib_1873	Score	High Risk	Low Risk	60	82	3066	0.0124	0.024552	*
28	CDK9_5038_1709	Score	High Risk	Low Risk	60	82	3313	0.00043	0.00202714285714286	***
29	CDK9_5576_1708	Score	High Risk	Low Risk	60	82	3351	0.000235	0.001434	***
30	CZC24832_1615	Score	High Risk	Low Risk	60	82	3389	0.000126	0.000901241379310345	***
31	Carmustine_1807	Score	High Risk	Low Risk	60	82	3093	0.009	0.0195824175824176	**
32	Cisplatin_1005	Score	High Risk	Low Risk	60	82	2981	0.0316	0.0512852459016393	*
33	Cyclophosphamide_1512	Score	High Risk	Low Risk	60	82	3327	0.000345	0.001782	***
34	Dabrafenib_1373	Score	High Risk	Low Risk	60	82	3045	0.0158	0.0295132075471698	*
35	Dasatinib_1079	Score	High Risk	Low Risk	60	82	1966	0.0415	0.065736	*
36	Dinaciclib_1180	Score	High Risk	Low Risk	60	82	3137	0.00521	0.012580243902439	**
37	Doramapimod_1042	Score	High Risk	Low Risk	60	82	3794	3.65e-08	3.6135e-06	****
38	EPZ004777_1237	Score	High Risk	Low Risk	60	82	3433	5.91e-05	0.000557228571428571	****
39	EPZ5676_1563	Score	High Risk	Low Risk	60	82	3388	0.000128	0.000901241379310345	***
40	Elephantin_1835	Score	High Risk	Low Risk	60	82	3052	0.0146	0.0280660194174757	*
41	Entinostat_1593	Score	High Risk	Low Risk	60	82	3394	0.000116	0.000901241379310345	***
42	Entospletinib_1630	Score	High Risk	Low Risk	60	82	3084	0.01	0.0208421052631579	**
43	Epirubicin_1511	Score	High Risk	Low Risk	60	82	3100	0.00826	0.0187986206896552	**
44	Fludarabine_1813	Score	High Risk	Low Risk	60	82	3326	0.000351	0.001782	***
45	Foretinib_2040	Score	High Risk	Low Risk	60	82	3245	0.0012	0.00380285714285714	**
46	Fulvestrant_1200	Score	High Risk	Low Risk	60	82	3300	0.000526	0.00226408695652174	***
47	GNE.317_1926	Score	High Risk	Low Risk	60	82	3089	0.00944	0.020098064516129	**
48	GSK2578215A_1927	Score	High Risk	Low Risk	60	82	3327	0.000345	0.001782	***
49	GSK2606414_1618	Score	High Risk	Low Risk	60	82	3185	0.00277	0.0073128	**
50	GSK269962A_1192	Score	High Risk	Low Risk	60	82	3353	0.000228	0.001434	***
51	GSK343_1627	Score	High Risk	Low Risk	60	82	3263	0.000919	0.00313108474576271	***
52	GSK591_2110	Score	High Risk	Low Risk	60	82	3030	0.0187	0.0327663716814159	*
53	I.BET.762_1624	Score	High Risk	Low Risk	60	82	3115	0.00687	0.0160030588235294	**
54	I.BRD9_1928	Score	High Risk	Low Risk	60	82	3025	0.0197	0.0339182608695652	*
55	IAP_5620_1428	Score	High Risk	Low Risk	60	82	3350	0.000239	0.001434	***
56	IGF1R_3801_1738	Score	High Risk	Low Risk	60	82	3272	0.000804	0.00284271428571429	***
57	IRAK4_4710_1716	Score	High Risk	Low Risk	60	82	3016	0.0218	0.0368923076923077	*
58	IWP.2_1576	Score	High Risk	Low Risk	60	82	3149	0.00446	0.0111782278481013	**
59	Ipatasertib_1924	Score	High Risk	Low Risk	60	82	2965	0.0372	0.0594	*
60	Irinotecan_1088	Score	High Risk	Low Risk	60	82	3092	0.00911	0.0196063043478261	**
61	JAK1_8709_1718	Score	High Risk	Low Risk	60	82	3481	2.5e-05	0.000275	****
62	JAK_8517_1739	Score	High Risk	Low Risk	60	82	3487	2.24e-05	0.000275	****
63	JQ1_2172	Score	High Risk	Low Risk	60	82	3559	5.71e-06	0.00012562	****
64	KRAS..G12C..Inhibitor.12_1855	Score	High Risk	Low Risk	60	82	2984	0.0306	0.0500727272727273	*
65	KU.55933_1030	Score	High Risk	Low Risk	60	82	3273	0.000792	0.00284271428571429	***
66	LCL161_1557	Score	High Risk	Low Risk	60	82	3098	0.00847	0.0190575	**
67	LJI308_2107	Score	High Risk	Low Risk	60	82	3559	5.71e-06	0.00012562	****
68	LY2109761_1852	Score	High Risk	Low Risk	60	82	3327	0.000345	0.001782	***
69	Lapatinib_1558	Score	High Risk	Low Risk	60	82	1279	1.09e-06	4.3164e-05	****
70	MG.132_1862	Score	High Risk	Low Risk	60	82	1844	0.011	0.0226875	*
71	MIRA.1_1931	Score	High Risk	Low Risk	60	82	3112	0.00713	0.0164155813953488	**
72	MK.1775_1179	Score	High Risk	Low Risk	60	82	1795	0.00606	0.0144563855421687	**
73	MK.2206_1053	Score	High Risk	Low Risk	60	82	3256	0.00102	0.003366	**
74	MK.8776_2046	Score	High Risk	Low Risk	60	82	2999	0.0262	0.0435932773109244	*
75	MN.64_1854	Score	High Risk	Low Risk	60	82	3043	0.0161	0.0295166666666667	*
76	Mirin_1048	Score	High Risk	Low Risk	60	82	3044	0.016	0.0295166666666667	*
77	Mitoxantrone_1810	Score	High Risk	Low Risk	60	82	3307	0.000472	0.00217339534883721	***
78	NU7441_1038	Score	High Risk	Low Risk	60	82	3491	2.08e-05	0.000275	****
79	NVP.ADW742_1932	Score	High Risk	Low Risk	60	82	3318	0.000398	0.0019701	***
80	Nelarabine_1814	Score	High Risk	Low Risk	60	82	3204	0.00214	0.005885	**
81	Nilotinib_1013	Score	High Risk	Low Risk	60	82	3232	0.00144	0.00438646153846154	**
82	Niraparib_1177	Score	High Risk	Low Risk	60	82	3581	3.7e-06	0.000104657142857143	****
83	Nutlin.3a...._1047	Score	High Risk	Low Risk	60	82	3814	2.27e-08	3.6135e-06	****
84	OF.1_1853	Score	High Risk	Low Risk	60	82	3036	0.0175	0.0317889908256881	*
85	OSI.027_1594	Score	High Risk	Low Risk	60	82	1886	0.0179	0.0319297297297297	*
86	OTX015_1626	Score	High Risk	Low Risk	60	82	2999	0.0262	0.0435932773109244	*
87	Obatoclax.Mesylate_1068	Score	High Risk	Low Risk	60	82	3097	0.00857	0.0190658426966292	**
88	Olaparib_1017	Score	High Risk	Low Risk	60	82	3486	2.28e-05	0.000275	****
89	Oxaliplatin_1806	Score	High Risk	Low Risk	60	82	3050	0.0149	0.0283673076923077	*
90	PAK_5339_1730	Score	High Risk	Low Risk	60	82	3145	0.0047	0.0116325	**
91	PCI.34051_1621	Score	High Risk	Low Risk	60	82	3694	3.5e-07	1.7325e-05	****
92	PD0325901_1060	Score	High Risk	Low Risk	60	82	1850	0.0118	0.0236	*
93	PD173074_1049	Score	High Risk	Low Risk	60	82	3244	0.00121	0.00380285714285714	**
94	PFI3_1620	Score	High Risk	Low Risk	60	82	3292	0.000595	0.00244065306122449	***
95	PLX.4720_1036	Score	High Risk	Low Risk	60	82	3218	0.00176	0.00512470588235294	**
96	PRIMA.1MET_1131	Score	High Risk	Low Risk	60	82	3441	5.14e-05	0.00050886	****
97	PRT062607_1631	Score	High Risk	Low Risk	60	82	3386	0.000132	0.000901241379310345	***
98	Picolinici.acid_1635	Score	High Risk	Low Risk	60	82	3391	0.000122	0.000901241379310345	***
99	Podophyllotoxin.bromide_1825	Score	High Risk	Low Risk	60	82	3071	0.0117	0.0236	*
100	Pyridostatin_2044	Score	High Risk	Low Risk	60	82	3064	0.0127	0.0248970297029703	*
101	RO.3306_1052	Score	High Risk	Low Risk	60	82	3423	7.04e-05	0.0006336	****
102	RVX.208_1625	Score	High Risk	Low Risk	60	82	3275	0.000769	0.00284271428571429	***
103	Ribociclib_1632	Score	High Risk	Low Risk	60	82	3202	0.0022	0.00596712328767123	**
104	Ruxolitinib_1507	Score	High Risk	Low Risk	60	82	3118	0.00662	0.0156042857142857	**
105	SB216763_1025	Score	High Risk	Low Risk	60	82	3631	1.34e-06	4.422e-05	****
106	SB505124_1194	Score	High Risk	Low Risk	60	82	3305	0.000487	0.0021915	***
107	SCH772984_1564	Score	High Risk	Low Risk	60	82	1746	0.00321	0.00814846153846154	**
108	Sabutoclax_1849	Score	High Risk	Low Risk	60	82	3291	0.000604	0.00244065306122449	***
109	Sapitinib_1549	Score	High Risk	Low Risk	60	82	1437	2.41e-05	0.000275	****
110	Sepantronium.bromide_1941	Score	High Risk	Low Risk	60	82	1688	0.00144	0.00438646153846154	**
111	Sorafenib_1085	Score	High Risk	Low Risk	60	82	3280	0.000713	0.00276811764705882	***
112	Talazoparib_1259	Score	High Risk	Low Risk	60	82	3262	0.000933	0.00313108474576271	***
113	Temozolomide_1375	Score	High Risk	Low Risk	60	82	2950	0.0432	0.0678857142857143	*
114	Teniposide_1809	Score	High Risk	Low Risk	60	82	3071	0.0117	0.0236	*
115	Topotecan_1808	Score	High Risk	Low Risk	60	82	3016	0.0218	0.0368923076923077	*
116	Tozasertib_1096	Score	High Risk	Low Risk	60	82	3250	0.00111	0.00360295081967213	**
117	Trametinib_1372	Score	High Risk	Low Risk	60	82	1935	0.0303	0.049995	*
118	Ulixertinib_1908	Score	High Risk	Low Risk	60	82	1943	0.0329	0.0529609756097561	*
119	Uprosertib_1553	Score	High Risk	Low Risk	60	82	3214	0.00186	0.00518704225352113	**
120	Uprosertib_2106	Score	High Risk	Low Risk	60	82	3087	0.00967	0.0203687234042553	**
121	VX.11e_2096	Score	High Risk	Low Risk	60	82	1885	0.0177	0.03186	*
122	Venetoclax_1909	Score	High Risk	Low Risk	60	82	3510	1.46e-05	0.000249784615384615	****
123	Vincristine_1818	Score	High Risk	Low Risk	60	82	3033	0.0181	0.0319982142857143	*
124	WZ4003_1614	Score	High Risk	Low Risk	60	82	3400	0.000104	0.000858	***
125	Wnt.C59_1622	Score	High Risk	Low Risk	60	82	3025	0.0197	0.0339182608695652	*
126	XAV939_1268	Score	High Risk	Low Risk	60	82	3056	0.0139	0.0269823529411765	*
127	Zoledronate_1802	Score	High Risk	Low Risk	60	82	3285	0.000661	0.00261756	***
