# Supplementary material for: Exploring prognostic genes related to lactylation and programmed cell death in pancreatic ductal adenocarcinoma: a comprehensive study combining bulk transcriptomics and experimental verification
Source: Front Genet. 2026 Mar 12;17:1774953. doi: 10.3389/fgene.2026.1774953 (PMC13017068; doi:10.3389/fgene.2026.1774953)
Supplement: Supplementary file 8 [file Table4.xlsx]

## Sheet: 02.KIF2C.res
ID	Description	setSize	enrichmentScore	NES	pvalue	p.adjust	qvalue	rank	leading_edge	core_enrichment
KEGG_NEUROACTIVE_LIGAND_RECEPTOR_INTERACTION	KEGG_NEUROACTIVE_LIGAND_RECEPTOR_INTERACTION	272	-0.562049	-2.77923	5.42911261134725e-29	1.00981494571059e-26	4.80047851950704e-27	6145	tags=51%, list=17%, signal=42%	2898/2900/3274/59340/57105/3062/680/1814/6751/3001/154/1139/4160/886/2798/3952/5729/55879/3973/116443/1269/4985/1395/2911/2914/148/2912/2741/1816/1132/2908/2913/1145/6754/2359/2897/2693/9002/2560/6752/9294/2925/140/3953/152/10886/1133/2149/6753/27334/8698/3355/1131/553/4886/23620/9934/23566/2492/2837/1136/5739/1128/122042/150/5745/8001/155/2892/2740/1902/146/719/2846/4987/3356/8973/2555/187/4543/…
KEGG_SPLICEOSOME	KEGG_SPLICEOSOME	127	0.724917630289631	3.04717259184524	1.91448817812477e-27	1.78047400565604e-25	8.46405299802532e-26	5849	tags=65%, list=16%, signal=54%	8896/4116/51639/10465/25804/10713/6626/6627/84321/6637/6631/9343/10189/6628/10992/23658/11338/22827/26121/23350/6635/56259/84844/6632/6633/84950/6636/51503/23450/22916/3183/9092/10450/1665/27339/10262/3304/27258/8683/55660/55110/57461/10285/9128/9410/6429/9775/8175/6629/57819/22938/9939/220988/10915/24148/10286/10084/3303/9129/6427/9785/9416/11017/51645/3190/23020/10772/25949/5093/10946/56949/516…
KEGG_CELL_CYCLE	KEGG_CELL_CYCLE	125	0.70872902786554	2.98054471087257	1.32359546191645e-25	8.206291863882e-24	3.90112346670112e-24	4408	tags=54%, list=12%, signal=47%	991/699/23594/9232/9133/983/995/4998/891/890/5347/8318/701/7272/4085/1869/9700/9088/1111/990/4173/993/4176/898/4171/1870/5111/10926/4174/4175/1017/2810/994/11200/4172/8317/3065/7534/1032/9134/6502/7027/9184/1874/51529/5885/1022/5933/8697/1031/5591/9978/4999/7465/595/7529/51343/51434/10459/7532/1021/1875/64682/5001/7709/4088/7531
KEGG_PROTEASOME	KEGG_PROTEASOME	46	0.882091329554007	3.10388008716164	1.70879953738739e-24	7.94591784885134e-23	3.77734634580369e-23	3717	tags=85%, list=10%, signal=76%	5690/5686/5708/10213/5717/5709/5714/5688/5684/5692/7979/5704/5719/5721/5710/5713/5691/5696/5695/5685/5706/5701/23198/5702/5693/51371/5720/5682/5707/5698/5699/5718/5687/10197/9491/5705/5689/5694/5700
KEGG_HUNTINGTONS_DISEASE	KEGG_HUNTINGTONS_DISEASE	176	0.596552942214521	2.62246080468771	5.01530191291161e-19	1.86569231160312e-17	8.86916548809633e-18	4881	tags=48%, list=14%, signal=41%	7388/1537/5437/4710/5331/7416/3065/125965/1173/4706/1340/6390/4709/440567/7384/7417/4715/9377/1175/1337/1351/1329/514/518/10476/6874/4726/4728/55567/1349/5468/54205/4723/1345/5432/581/5439/5436/516/6389/515/29796/4725/5438/27113/5440/4716/841/7419/163/23186/5433/1347/4722/4705/4696/1327/1212/1211/27089/4711/4720/836/4704/4694/4717/160/4702/2876/4713/7052/506/7385/4695/5434/292/9167/4707/2902/7386…
KEGG_DNA_REPLICATION	KEGG_DNA_REPLICATION	36	0.857869885294082	2.84682279187312	6.74473822776768e-17	2.09086885060798e-15	9.93961423039448e-16	3466	tags=78%, list=10%, signal=70%	5984/4173/2237/4176/5427/4171/5982/5111/6119/1763/5558/3978/5424/4174/4175/23649/5985/4172/5983/5426/6742/5425/54107/10535/57804/10714/5422/5557
KEGG_OXIDATIVE_PHOSPHORYLATION	KEGG_OXIDATIVE_PHOSPHORYLATION	119	0.621555831395571	2.59757230642742	4.97576929198089e-16	1.32213298329778e-14	6.28518226355481e-15	6592	tags=61%, list=18%, signal=49%	7388/1537/4710/125965/9551/4706/1340/6390/4709/440567/7384/4715/9377/1337/1351/1329/514/518/10476/4726/4728/1349/10063/4723/1345/533/27068/516/6389/515/29796/4725/4716/1347/521/4722/5464/4705/4696/1327/27089/4711/4720/4704/9296/50617/4694/4717/4702/4713/245973/506/7385/51382/4695/9167/4707/7386/509/4708/10312/517/64077/6391/6392/4712/4719/1350/1355/4729/4697/513
KEGG_CYTOKINE_CYTOKINE_RECEPTOR_INTERACTION	KEGG_CYTOKINE_CYTOKINE_RECEPTOR_INTERACTION	261	-0.464416	-2.2885	3.09883488781395e-15	7.20479111416744e-14	3.42502803389963e-14	6944	tags=44%, list=19%, signal=36%	3595/6375/3605/6846/58985/943/6356/5473/3592/3569/6372/5154/3577/3568/3596/7133/64109/1237/23495/9547/8741/4050/3952/3454/1440/64806/939/658/8794/6352/56477/3560/50615/3590/6367/8809/85480/5159/4982/3626/55801/7048/6351/3553/1271/55504/1441/2920/23765/10673/2324/7852/2056/1230/6361/3953/4049/657/4352/92/91/3579/1438/6366/1236/6368/5156/356/1435/3575/944/3586/2829/80301/8807/6363/6360/3587/7046/14…
KEGG_PYRIMIDINE_METABOLISM	KEGG_PYRIMIDINE_METABOLISM	97	0.644241116359697	2.57970828921036	5.85643298461206e-14	1.21032948348649e-12	5.75368854628553e-13	6466	tags=63%, list=18%, signal=52%	6241/7083/1841/5427/7298/5558/6240/5424/23649/5437/5426/5425/54107/978/4830/1503/87178/5432/5439/54963/5436/4907/5438/5440/955/7372/57804/790/30833/51728/5433/1890/51251/30834/51082/10714/3704/1854/51727/4832/5422/5557/1723/7371/5434/10622/7378/10587/129607/10201/56655/124583/11128/5441/4860/56474/318/4833/25885/5435/7296
KEGG_PARKINSONS_DISEASE	KEGG_PARKINSONS_DISEASE	117	0.603118130028386	2.5140431205376	2.08093939280417e-13	3.87054727061576e-12	1.83998851574263e-12	6592	tags=62%, list=18%, signal=50%	7388/1537/4710/7416/125965/4706/1340/6390/4709/440567/7384/7317/7417/4715/9377/1337/1351/1329/514/518/10476/4726/4728/1349/54205/4723/1345/516/6389/515/29796/4725/4716/7332/7419/1347/11315/4722/4705/4696/1327/27089/4711/4720/836/4704/27429/4694/4717/4702/118424/4713/506/7385/4695/292/9167/4707/7386/509/4708/9246/517/7054/6391/6392/4712/4719/1350/4729/4697/513
KEGG_ALZHEIMERS_DISEASE	KEGG_ALZHEIMERS_DISEASE	160	0.55089009662334	2.38535045780919	6.24846221812241e-13	1.05655815688252e-11	5.02268733322758e-12	6592	tags=57%, list=18%, signal=47%	7388/2597/1537/637/4710/5331/125965/55851/4706/1340/6390/4709/440567/7384/4715/9377/1337/1351/1329/823/514/518/10476/4726/4728/1349/3710/54205/4723/1345/516/8883/6389/515/29796/4725/4716/841/5595/51107/1347/1020/4722/805/102/572/2906/4705/4696/5534/824/3028/1327/27089/4711/4720/836/808/487/4704/5663/8772/4694/4717/4702/4713/506/5530/7385/810/4695/9167/4707/2902/7386/509/4708/2932/51806/517/840/23…
KEGG_HOMOLOGOUS_RECOMBINATION	KEGG_HOMOLOGOUS_RECOMBINATION	28	0.834969513889652	2.61925410194626	7.48873286767484e-12	1.1607535944896e-10	5.51801369197094e-11	2762	tags=61%, list=8%, signal=56%	8438/5888/7516/146956/25788/6119/675/641/5424/7979/6742/5425/5890/7517/80198/57804/10714
KEGG_RNA_DEGRADATION	KEGG_RNA_DEGRADATION	56	0.694925633265508	2.52780123222839	2.35925138935535e-11	3.37554429553919e-10	1.60467300976396e-10	6504	tags=62%, list=18%, signal=51%	2023/25804/3329/23658/56915/219988/9125/54512/2026/23016/4849/5394/87178/23404/27258/51013/25904/10200/11340/57819/5073/3313/5393/57472/51010/51691/28960/22894/51690/23644/10914/23019/11044/84186/4848
KEGG_NUCLEOTIDE_EXCISION_REPAIR	KEGG_NUCLEOTIDE_EXCISION_REPAIR	44	0.722968920452961	2.52975458912932	1.12023453595927e-10	1.48831159777446e-09	7.07516549026908e-10	5069	tags=59%, list=14%, signal=51%	5984/5427/5982/5111/6119/3978/5424/5985/5983/5426/5886/5425/54107/1022/4331/57804/2071/9978/8451/10714/1642/2068/1069/56655/2967/5887
KEGG_BASE_EXCISION_REPAIR	KEGG_BASE_EXCISION_REPAIR	35	0.781260217992993	2.57607702514975	1.94036691536954e-10	2.40605497505822e-09	1.14379523432309e-09	4875	tags=74%, list=14%, signal=64%	55247/2237/5427/5111/3978/5424/7374/5426/10038/5425/54107/7515/4350/3146/4913/57804/10039/5423/10714/23583/27301/328/142/4595/56655/6996
KEGG_UBIQUITIN_MEDIATED_PROTEOLYSIS	KEGG_UBIQUITIN_MEDIATED_PROTEOLYSIS	135	0.52924603410287	2.24240773901471	3.14266959283639e-10	3.6533534016723e-09	1.73673845919906e-09	6599	tags=45%, list=18%, signal=37%	991/11065/27338/672/10055/9616/9040/55236/6921/6502/7317/23624/51529/3093/65264/7329/7319/27339/7328/7332/6923/7322/10054/26091/57154/8697/10477/9978/10401/8451/8916/51343/54926/51434/5371/9690/10273/1642/997/118424/64682/83737/9817/55120/7428/84447/7324/9246/8881/329/64326/9820/63893/7323/7334/8454/26232/246184/51433/55585/89910
KEGG_MISMATCH_REPAIR	KEGG_MISMATCH_REPAIR	23	0.830005483093872	2.50589599690434	7.74924323921544e-10	8.47858377937689e-09	4.0305661429975e-09	2762	tags=61%, list=8%, signal=56%	9156/5984/5982/5111/6119/3978/5424/5985/4436/5983/6742/5425/57804/10714
KEGG_OOCYTE_MEIOSIS	KEGG_OOCYTE_MEIOSIS	113	0.550240272357897	2.27292341716452	1.19223181437003e-09	1.23197287484903e-08	5.85657733374752e-09	5153	tags=42%, list=14%, signal=36%	991/699/6790/9232/9133/151648/983/995/891/5347/4085/9700/9088/898/1017/5499/286151/7534/9134/6195/51529/818/5518/3710/5595/8697/5515/805/9978/5534/7529/808/51434/10459/7532/26271/5530/810/64682/9748/5604/5526/7531/387778/10971/8881/51806
KEGG_HEMATOPOIETIC_CELL_LINEAGE	KEGG_HEMATOPOIETIC_CELL_LINEAGE	84	-0.555968	-2.35348	2.00544124061519e-09	1.96322142502329e-08	9.33280134136707e-09	6399	tags=56%, list=18%, signal=46%	3569/2209/3568/924/929/1440/926/3590/3684/2208/931/3672/3553/3122/1441/2814/2056/915/921/1378/1438/3676/951/920/916/1435/3575/933/290/914/1436/925/917/3554/910/3570/7066/945/3815/911/7173/912/947/3563/913/948/2322
KEGG_AMINOACYL_TRNA_BIOSYNTHESIS	KEGG_AMINOACYL_TRNA_BIOSYNTHESIS	41	0.719419426021424	2.48242342659666	2.41317365264425e-09	2.24425149695915e-08	1.06687677274798e-08	6760	tags=73%, list=19%, signal=59%	8565/3735/10056/833/51067/2617/5917/6897/7407/124454/5859/80222/55157/1615/54938/2193/3376/23438/55699/16/79587/4141/23395/7453/3035/25973/2058/6301/79731/57505
KEGG_COMPLEMENT_AND_COAGULATION_CASCADES	KEGG_COMPLEMENT_AND_COAGULATION_CASCADES	69	-0.571921	-2.34773	1.60089861562746e-08	1.41793877384146e-07	6.74062575001036e-08	7405	tags=62%, list=21%, signal=49%	5265/714/2244/728/712/3053/731/5345/713/2155/7056/5648/2266/10747/1378/2149/720/2162/2243/719/1675/1361/716/3426/3818/715/623/721/7450/5104/2159/624/2157/3075/5340/727/718/5627/710/2/729/730/2160
KEGG_P53_SIGNALING_PATHWAY	KEGG_P53_SIGNALING_PATHWAY	68	0.612136394980903	2.30556347332839	2.23643117900356e-08	1.89080090588483e-07	8.98852722661719e-08	3540	tags=44%, list=10%, signal=40%	9133/6241/983/51512/891/1111/898/7161/1017/2810/11200/637/5268/9134/5366/9538/3732/54205/55240/581/64065/27113/8795/841/51246/595/836/55367/901/1021
KEGG_CELL_ADHESION_MOLECULES_CAMS	KEGG_CELL_ADHESION_MOLECULES_CAMS	130	-0.469866	-2.10613	4.4269624759802e-08	3.58006530666225e-07	1.70189861776813e-07	5331	tags=48%, list=15%, signal=41%	3689/1493/3109/926/3684/3113/5010/8516/7122/3122/4685/3118/923/3385/7412/57502/90952/4099/3115/3676/3111/920/4756/57863/6401/83700/8506/933/1272/940/10666/914/959/925/4359/9378/5788/6402/8174/3683/22871/9369/1002/3680/23705/6693/9075/6383/947/5797/23114/5175/1003/9379/4897/9071/6900/257194/6403/54413/58494/4684
KEGG_CALCIUM_SIGNALING_PATHWAY	KEGG_CALCIUM_SIGNALING_PATHWAY	178	-0.415913	-1.95175	1.84191692312175e-07	1.42748561541936e-06	6.78600971676434e-07	6262	tags=45%, list=18%, signal=37%	7220/814/5613/779/3274/5330/57105/5350/154/1139/886/4846/8911/3973/91807/816/2911/5159/148/1816/8913/3707/489/773/23236/2925/1133/114/2149/5567/1131/553/291/1128/775/3709/776/155/5156/9630/115/146/3356/5153/8912/5336/6263/5532/85366/196883/5579/491/2774/552/3357/3708/6546/623/108/1129/1910/6543/5027/624/774/6869/10800/185/5733/5737/5023/5137/2066/887/492/107/5136/6547/4842/6262
KEGG_CHEMOKINE_SIGNALING_PATHWAY	KEGG_CHEMOKINE_SIGNALING_PATHWAY	187	-0.38919	-1.84473	1.37509880833786e-06	1.02307351340337e-05	4.86350736422654e-06	6738	tags=42%, list=19%, signal=34%	109/6846/6356/5473/6372/5613/3577/5330/5293/2784/1237/653361/9547/2786/6352/56477/10681/6367/409/2309/59345/3717/2770/6351/2920/2868/7852/1230/23236/6361/6774/114/7074/3579/2793/51764/5567/6366/408/2268/7454/1236/6368/157/25759/115/3702/5295/10000/3055/2829/6363/6360/5294/196883/57580/5579/54331/23533/1794/1233/1235/10663/108/6777/10235/1234/729230/6347/9844/10451/6358/2791/107/6387/1524/2788/111
KEGG_SYSTEMIC_LUPUS_ERYTHEMATOSUS	KEGG_SYSTEMIC_LUPUS_ERYTHEMATOSUS	132	0.456373920458953	1.93137436678449	2.0392610397866e-06	1.45885597461657e-05	6.93513875878843e-06	5951	tags=45%, list=17%, signal=37%	3015/3014/8358/8970/81/8348/8356/6628/3017/8969/8354/8352/9555/8341/8342/6632/8294/8370/8331/6741/8347/85236/8349/8357/85235/440689/8340/8366/8332/8343/317772/8336/8346/8335/8365/8344/8338/8329/554313/8334/3021/94239/8362/8350/8360/8364/87/8363/733/8355/55766/3018/8337/653604/8339/723790/340096/158983/3012
KEGG_MATURITY_ONSET_DIABETES_OF_THE_YOUNG	KEGG_MATURITY_ONSET_DIABETES_OF_THE_YOUNG	25	-0.715776	-2.28736	3.76625028031154e-06	2.59452797088128e-05	1.23339190466343e-05	5946	tags=64%, list=17%, signal=53%	389692/3630/168620/5080/4821/3170/3375/4760/6928/2645/4825/3651/3175/3087/2494/6514
KEGG_INTESTINAL_IMMUNE_NETWORK_FOR_IGA_PRODUCTION	KEGG_INTESTINAL_IMMUNE_NETWORK_FOR_IGA_PRODUCTION	45	-0.579991	-2.14895	8.54605616475658e-06	5.67702302373116e-05	2.69875457834418e-05	8366	tags=62%, list=23%, signal=48%	3127/608/10803/942/3569/3117/23308/29851/5284/23495/8741/9020/3109/56477/3113/3122/3118/10673/7852/3115/3676/3111/3586/940/959/8174/3558/6387
KEGG_JAK_STAT_SIGNALING_PATHWAY	KEGG_JAK_STAT_SIGNALING_PATHWAY	154	-0.386251	-1.77728	1.19688212395901e-05	7.6765543122888e-05	3.64929576815087e-05	6944	tags=35%, list=19%, signal=28%	3595/9063/58985/868/3592/3569/30837/3568/5293/3596/64109/3598/10253/3952/3454/1440/161742/3560/50615/3590/85480/3717/55801/1271/1441/9021/10251/2056/3953/6774/4352/1438/3575/5295/10000/3586/3587/5294/1439/3977/6775/10252/23533/3570/6777/7173/3572/3558/3563/1154/894/5618/8835/2690
KEGG_VASCULAR_SMOOTH_MUSCLE_CONTRACTION	KEGG_VASCULAR_SMOOTH_MUSCLE_CONTRACTION	115	-0.423544	-1.85462	1.63988505415825e-05	0.000101672873357812	4.83334542278222e-05	6191	tags=42%, list=17%, signal=35%	5613/26279/779/5330/5581/4629/5320/94274/3778/91807/148/81579/800/10335/10267/5583/23236/114/5567/553/5739/775/3709/776/115/146/5588/85366/196883/10242/5579/552/3708/108/5592/4660/4881/10266/185/1579/5319/2977/10203/107/10268/2983/2982/111
KEGG_RIBOSOME	KEGG_RIBOSOME	88	0.486311910202883	1.93051152203545	2.0305883564019e-05	0.000121835301384114	5.79183096562852e-05	10456	tags=53%, list=29%, signal=38%	28998/51121/6158/6217/6132/6223/6201/6167/6139/6227/6141/3921/6204/6156/6187/2197/6152/11224/6165/6170/6136/6166/6175/6176/9045/6218/6202/200916/6173/6188/6159/6137/6224/6205/6168/6161/6210/6229/6169/6209/6157/6235/6181/6231/6193/6147/6142
KEGG_PURINE_METABOLISM	KEGG_PURINE_METABOLISM	158	0.420728419722354	1.81619502081746	2.43901403918004e-05	0.00014176769102734	6.73938089773432e-05	3466	tags=32%, list=10%, signal=29%	6241/5427/10606/5558/6240/5424/23649/204/5437/8833/5315/1716/471/5426/5425/54107/4830/132/205/87178/3614/353/2987/11164/5432/5439/5436/3251/4907/5471/5438/5440/955/159/57804/5147/30833/51728/2618/5433/5634/51251/30834/7498/51082/100/10714/3704/4832/5422/5557
KEGG_PATHWAYS_IN_CANCER	KEGG_PATHWAYS_IN_CANCER	325	0.348126970636915	1.62802788293029	2.63959400680847e-05	0.000148777116747386	7.07259638187915e-05	4970	tags=30%, list=14%, signal=26%	332/5888/1869/898/1870/1163/6513/675/1017/10342/4436/637/3675/3065/7186/1855/2950/9618/4233/598/6921/5879/9134/6502/23624/3655/7477/3728/4893/7039/80326/5898/3914/5468/54205/5291/5899/581/112399/2064/3918/7170/1487/6923/3265/841/5595/613/5881/999/7184/3911/4824/3320/8312/9978/5970/572/8074/10401/3326/1857/595/3909/836/7422/5371/8772/7849/10928/208/1021/4791/354/5605/3673/2475/1495/3845/5604/81029…
KEGG_CITRATE_CYCLE_TCA_CYCLE	KEGG_CITRATE_CYCLE_TCA_CYCLE	31	0.64341132212527	2.0820900170012	3.53742736162624e-05	0.0001935180850772	9.19950149772769e-05	6306	tags=58%, list=18%, signal=48%	4191/6390/5160/3421/6389/1743/3420/4190/1737/3417/8801/2271/5106/4967/6391/6392/3418/1431
KEGG_ASTHMA	KEGG_ASTHMA	28	-0.614703	-2.0394	5.1912774881563e-05	0.000275879317942021	0.000131148062858685	9798	tags=61%, list=27%, signal=44%	3108/8288/3127/2207/6356/3117/3596/3109/3113/3122/3118/3115/3111/3586/959/2206/2205
KEGG_N_GLYCAN_BIOSYNTHESIS	KEGG_N_GLYCAN_BIOSYNTHESIS	46	0.571520568380559	2.01105174959223	5.74161852100732e-05	0.000296650290252045	0.000141022209287899	4889	tags=50%, list=14%, signal=43%	6184/10195/7841/11282/1650/6185/8704/8813/57171/91869/79053/8703/1798/3703/11253/23193/29929/8818/56052/84920/1603/2683/201595
KEGG_DILATED_CARDIOMYOPATHY	KEGG_DILATED_CARDIOMYOPATHY	90	-0.439116	-1.86478	5.91733287247157e-05	0.000297465922778301	0.000141409946312265	6853	tags=48%, list=19%, signal=39%	10369/70/109/5613/779/5350/55799/8515/27091/4624/8516/3672/6443/7273/9254/59284/114/5567/6444/10368/3676/775/776/6445/115/6442/781/3679/196883/6546/7043/3479/108/3680/4625/783/3908/785/4634/107/1756/111/6262
KEGG_PROGESTERONE_MEDIATED_OOCYTE_MATURATION	KEGG_PROGESTERONE_MEDIATED_OOCYTE_MATURATION	85	0.473635215206525	1.86341180838752	7.31011996415302e-05	0.00035781113508749	0.000170096974235139	4204	tags=33%, list=12%, signal=29%	699/9133/983/995/891/890/5347/4085/9088/993/1017/994/2773/6195/51529/5291/5603/5595/8697/3320/3326/51343/51434/10459/208/64682/3845/5604
KEGG_PENTOSE_PHOSPHATE_PATHWAY	KEGG_PENTOSE_PHOSPHATE_PATHWAY	27	0.640405052950431	2.00781650642397	0.000128732459194921	0.000613954805391163	0.000291863065381198	3781	tags=52%, list=11%, signal=46%	2821/7086/6888/226/5214/230/6120/22934/2539/51071/5634/25796/55276/5226
KEGG_PRIMARY_BILE_ACID_BIOSYNTHESIS	KEGG_PRIMARY_BILE_ACID_BIOSYNTHESIS	16	-0.706829	-2.05541	0.000148316313731038	0.000689670858849326	0.000327857114563347	2096	tags=44%, list=6%, signal=41%	9023/9420/1593/10858/51302/570/8309
KEGG_RNA_POLYMERASE	KEGG_RNA_POLYMERASE	29	0.62344706000706	1.97485729785454	0.000195281051841572	0.000864816086726963	0.000411118003876994	6457	tags=55%, list=18%, signal=45%	5437/5432/5439/5436/5438/5440/51728/5433/30834/51082/5434/10622/11128/5441/25885/5435
KEGG_GLYCOLYSIS_GLUCONEOGENESIS	KEGG_GLYCOLYSIS_GLUCONEOGENESIS	60	0.505316951722753	1.87110193826673	0.000194156499592737	0.000864816086726963	0.000411118003876994	2662	tags=30%, list=7%, signal=28%	2023/7167/2597/2821/5230/3939/5315/222/226/3099/5223/5214/3098/2026/230/5160/221/1737
KEGG_SMALL_CELL_LUNG_CANCER	KEGG_SMALL_CELL_LUNG_CANCER	84	0.455005367063991	1.77791351499757	0.000356856602420352	0.00154361228023687	0.000733805498245032	5353	tags=33%, list=15%, signal=28%	1869/898/1870/1163/1017/3675/7186/9618/598/9134/6502/3655/3914/54205/5291/3918/3911/5970/10401/595/3909/208/1021/3673/5747/5743/329/207
KEGG_ENDOCYTOSIS	KEGG_ENDOCYTOSIS	181	0.36636417205259	1.61624258169722	0.000488020033626318	0.00206299377851126	0.00098071011542131	4755	tags=32%, list=13%, signal=28%	5590/4233/1173/128866/156/2870/23624/1175/10617/382/3135/79720/51510/57403/11267/55738/84313/27243/3304/8853/10938/5584/3265/51160/163/57154/29924/27183/28964/84612/6714/3105/9146/1785/23550/56904/30011/1212/1211/5868/3303/7251/92421/160/3134/55040/8766/83737/7037/10059/116984/6455/3106/3107/116983/51100/25978/26056
KEGG_PATHOGENIC_ESCHERICHIA_COLI_INFECTION	KEGG_PATHOGENIC_ESCHERICHIA_COLI_INFECTION	56	0.490822603249567	1.78537374635276	0.0007729380288135	0.0031948105190958	0.00151875542503705	6100	tags=45%, list=17%, signal=37%	7277/84790/10552/10383/203068/7534/81873/7430/10094/3875/60/2017/4691/10376/999/10109/10093/71/4690/10092/387/10971/998/9076/10095
KEGG_GLYCINE_SERINE_AND_THREONINE_METABOLISM	KEGG_GLYCINE_SERINE_AND_THREONINE_METABOLISM	31	-0.539404	-1.82276	0.00087158818166675	0.00352424786500034	0.00167536401052648	5289	tags=42%, list=15%, signal=36%	51268/314/875/4129/1610/8639/63826/1757/27232/2628/29958/212/2593
KEGG_AMINO_SUGAR_AND_NUCLEOTIDE_SUGAR_METABOLISM	KEGG_AMINO_SUGAR_AND_NUCLEOTIDE_SUGAR_METABOLISM	44	0.518859707317436	1.81555207778255	0.000927721828273407	0.00367140978848625	0.00174532214053676	8569	tags=57%, list=24%, signal=43%	2821/2582/7264/3099/29926/3098/55907/54187/5373/80146/55276/2584/4351/10020/29925/197258/2673/7358/64841/51005/10007/2592/2585/5236/2762
KEGG_ONE_CARBON_POOL_BY_FOLATE	KEGG_ONE_CARBON_POOL_BY_FOLATE	17	0.693629218259734	1.93410087214023	0.000995813816089118	0.00385877853734533	0.00183439387174311	3913	tags=47%, list=11%, signal=42%	7298/4522/471/1719/6472/10797/2618/25902
KEGG_FRUCTOSE_AND_MANNOSE_METABOLISM	KEGG_FRUCTOSE_AND_MANNOSE_METABOLISM	34	0.556686101449012	1.82135730657375	0.00108787617180783	0.00412948914196441	0.00196308482130736	5292	tags=44%, list=15%, signal=38%	7167/7264/226/3099/29926/5214/3098/230/5373/6652/5210/4351/29925/197258/5211
KEGG_PANCREATIC_CANCER	KEGG_PANCREATIC_CANCER	70	0.446223463808988	1.69616262447251	0.002070233408429	0.00770126827935589	0.00366104434332708	5375	tags=37%, list=15%, signal=32%	5888/1869/1870/675/598/5879/7039/5898/5291/5899/2064/5595/5881/5970/572/595/7422/10928/208/1021/3845/5604/4088/6772/207/998
KEGG_HYPERTROPHIC_CARDIOMYOPATHY_HCM	KEGG_HYPERTROPHIC_CARDIOMYOPATHY_HCM	83	-0.389853	-1.64934	0.00212706939563191	0.00775754720759872	0.00368779833298411	5122	tags=36%, list=14%, signal=31%	55799/8515/27091/4624/8516/3672/6443/7273/9254/59284/6444/10368/3676/775/776/6445/6442/781/3679/6546/7043/3479/3680/4625/783/3908/785/4634/1756/6262
KEGG_TYPE_II_DIABETES_MELLITUS	KEGG_TYPE_II_DIABETES_MELLITUS	47	-0.471566	-1.75718	0.00250657696495949	0.00896583299004742	0.00426219564891898	5988	tags=51%, list=17%, signal=43%	5293/389692/5581/3630/6517/9021/8913/773/3643/8471/775/776/6833/3767/5295/5294/2645/9370/23533/3651/5602/774/8835/6514
KEGG_MAPK_SIGNALING_PATHWAY	KEGG_MAPK_SIGNALING_PATHWAY	267	-0.284031	-1.39863	0.00264079040899677	0.00926767954855472	0.00440568807062024	6867	tags=34%, list=19%, signal=27%	6722/10369/2246/8823/9693/9252/5608/8569/3305/2261/5613/26279/779/5154/2251/9965/23542/929/4908/55799/1845/10125/9020/5320/8911/27091/1843/3164/5159/409/81579/8822/2263/7048/3553/5924/10912/5778/8913/773/9254/59284/25780/7786/11184/5567/10368/408/80824/22808/775/6416/2252/776/5156/356/2258/4616/781/10000/4215/8912/5532/4137/7046/4803/5579/3554/4914/27330/4773/7043/8817/10235/1950/5602/774/4208/11…
KEGG_INSULIN_SIGNALING_PATHWAY	KEGG_INSULIN_SIGNALING_PATHWAY	136	0.361525778202433	1.53328171974811	0.00337976229346123	0.0116414034552554	0.00553411369689558	5488	tags=32%, list=15%, signal=27%	2997/5499/5834/5590/6199/3099/5792/23624/3098/4893/9322/6009/9470/5261/5291/2872/79660/5584/3265/5595/805/572/5509/808/5836/31/2194/208/5255/810/5605/2475/2319/3845/5604/5770/1977/10603/2932/5571/5106/51806/207/1978
KEGG_NON_HOMOLOGOUS_END_JOINING	KEGG_NON_HOMOLOGOUS_END_JOINING	13	0.691122176210579	1.78287276700311	0.00424717173993566	0.0143631626114188	0.00682798901731284	9277	tags=77%, list=26%, signal=57%	2237/7520/5591/27434/2547/4361/27343/10111/64421/7518
KEGG_BASAL_TRANSCRIPTION_FACTORS	KEGG_BASAL_TRANSCRIPTION_FACTORS	35	0.524099778698114	1.7281327881492	0.00445611672428153	0.0145410124687082	0.00691253563877468	7017	tags=43%, list=20%, signal=34%	9569/2963/6874/6880/6878/2959/2961/6883/2960/2967/6873/6884/2958/6879/2969
KEGG_DRUG_METABOLISM_OTHER_ENZYMES	KEGG_DRUG_METABOLISM_OTHER_ENZYMES	51	0.467722021692396	1.67488208399883	0.00438821065084054	0.0145410124687082	0.00691253563877468	5282	tags=39%, list=15%, signal=33%	7083/8833/978/3614/54963/3251/54575/7372/54657/1890/54577/7498/54578/1553/3704/7371/7378/54658/54600/54659
KEGG_ANTIGEN_PROCESSING_AND_PRESENTATION	KEGG_ANTIGEN_PROCESSING_AND_PRESENTATION	80	0.408125940854173	1.58666792045156	0.00475991369527785	0.015264550815891	0.007256492747792	4877	tags=29%, list=14%, signal=25%	2923/6890/5721/811/6891/3135/5720/8625/3304/3308/6892/3105/3320/3805/10197/3326/3303/3134/3309/3106/3107/115653/4802
KEGG_TGF_BETA_SIGNALING_PATHWAY	KEGG_TGF_BETA_SIGNALING_PATHWAY	86	-0.362067	-1.53004	0.00587935788010097	0.0185349248423522	0.008811169704344	6070	tags=36%, list=17%, signal=30%	4090/4087/1030/10468/658/4086/3626/7048/1311/4092/653/9765/9372/392255/657/92/7057/3398/7046/4093/10637/7043/151449/94/1634/7044/7060/4089/269/3400/8646
KEGG_NEUROTROPHIN_SIGNALING_PATHWAY	KEGG_NEUROTROPHIN_SIGNALING_PATHWAY	126	0.359050290550779	1.50495851505502	0.00682529576110276	0.0211584168594186	0.0100583305953093	5375	tags=32%, list=15%, signal=27%	7161/3654/8986/5879/7534/4909/6195/3656/4893/4793/818/5291/581/5603/3265/8767/5595/805/5970/572/7529/808/5663/7532/25970/208/4794/810/5605/3845/396/5604/7531/387/10971/10603/2932/51806/207/998
KEGG_PROXIMAL_TUBULE_BICARBONATE_RECLAMATION	KEGG_PROXIMAL_TUBULE_BICARBONATE_RECLAMATION	23	-0.544453	-1.70973	0.00744772331340597	0.0227094514146477	0.0107956645095099	3385	tags=39%, list=9%, signal=35%	2747/760/477/10991/762/482/8671/358/486
KEGG_THYROID_CANCER	KEGG_THYROID_CANCER	29	0.517958233772359	1.64070642652097	0.00847081144246147	0.0254124343273844	0.0120806139417107	4865	tags=45%, list=14%, signal=39%	10342/4893/5468/7170/3265/5595/999/595/7849/5605/3845/5604/8030
KEGG_TAURINE_AND_HYPOTAURINE_METABOLISM	KEGG_TAURINE_AND_HYPOTAURINE_METABOLISM	10	-0.690591	-1.73937	0.00886531030674712	0.0261737732865867	0.0124425407813995	6635	tags=80%, list=19%, signal=65%	2687/2686/84890/124975/2678/2572/570/1036
KEGG_CHRONIC_MYELOID_LEUKEMIA	KEGG_CHRONIC_MYELOID_LEUKEMIA	73	0.401949438294506	1.53194451357914	0.00952834665523655	0.0276917574667812	0.0131641631421031	4596	tags=29%, list=13%, signal=25%	1869/1870/3065/598/23624/4893/5291/1487/3265/5595/613/5970/572/595/208/1021/5605/3845/5604/4088/1488
KEGG_TRYPTOPHAN_METABOLISM	KEGG_TRYPTOPHAN_METABOLISM	40	-0.449196	-1.60714	0.0102079351133152	0.0292103989396404	0.0138860979679105	5999	tags=42%, list=17%, signal=35%	7166/1644/121278/6999/8564/223/4129/847/130013/169355/224/1545/55753/38/11185/23498/316
KEGG_PPAR_SIGNALING_PATHWAY	KEGG_PPAR_SIGNALING_PATHWAY	69	-0.364029	-1.49434	0.0104456921163474	0.0294378596006154	0.0139942286726185	7147	tags=36%, list=20%, signal=29%	2180/1581/4312/2710/5360/4973/5346/2182/28965/2173/364/34/10580/6258/4023/126129/9370/2167/1593/1579/948/23305/8309/79966/33
KEGG_PROSTATE_CANCER	KEGG_PROSTATE_CANCER	89	0.379829619292653	1.51304251631935	0.0124876067397365	0.0346670873670298	0.0164801094444284	4475	tags=29%, list=13%, signal=26%	1869/898/1870/1017/2950/9134/4893/7039/5291/2064/3265/5595/7184/4824/3320/5970/572/3326/595/208/354/5605/2475/3845/5604/10488
KEGG_ALDOSTERONE_REGULATED_SODIUM_REABSORPTION	KEGG_ALDOSTERONE_REGULATED_SODIUM_REABSORPTION	42	-0.434955	-1.5896	0.0127021301716737	0.0347440619401663	0.0165167017712166	4887	tags=38%, list=14%, signal=33%	3630/6340/6338/3643/8471/5295/3290/5294/5579/23533/477/3479/4306/6446/482/486
KEGG_ADHERENS_JUNCTION	KEGG_ADHERENS_JUNCTION	73	0.393042113274285	1.49799614496519	0.0129815280101954	0.0349936842013964	0.0166353677018523	5715	tags=40%, list=16%, signal=33%	5818/81/4233/5879/52/5792/60/10458/5819/2064/1460/5595/5881/999/81607/6714/1500/1459/71/7525/1495/5770/4088/87/387/1457/998/9855/4008
KEGG_VALINE_LEUCINE_AND_ISOLEUCINE_BIOSYNTHESIS	KEGG_VALINE_LEUCINE_AND_ISOLEUCINE_BIOSYNTHESIS	11	0.69436935143287	1.68669967124521	0.0137559911342201	0.0360368218445767	0.0171312565644847	4529	tags=55%, list=13%, signal=48%	5160/7407/3376/55699/23395/587
KEGG_BLADDER_CANCER	KEGG_BLADDER_CANCER	42	0.465341229639281	1.60628047270968	0.013729093893821	0.0360368218445767	0.0171312565644847	4204	tags=31%, list=12%, signal=27%	1869/1870/4893/2064/3265/5595/999/1890/595/7422/5605/3845/5604
KEGG_RENAL_CELL_CARCINOMA	KEGG_RENAL_CELL_CARCINOMA	70	0.393377387747895	1.49528672633008	0.0144989278097338	0.0374555635084791	0.0178057008189714	5375	tags=36%, list=15%, signal=30%	6513/4233/10298/6921/5879/4893/7039/5291/112399/6923/3265/5595/9978/5058/7422/56924/5062/208/5605/3845/5604/7428/2271/207/998
KEGG_GALACTOSE_METABOLISM	KEGG_GALACTOSE_METABOLISM	25	0.546229693673305	1.67805371608227	0.0160680301619821	0.0394860557774227	0.018770960301661	8348	tags=56%, list=23%, signal=43%	2582/3099/5214/8704/3098/55276/2584/2683/5211/2717/2720/2592/2585/5236
KEGG_FATTY_ACID_METABOLISM	KEGG_FATTY_ACID_METABOLISM	42	-0.428953	-1.56766	0.0162551219918565	0.0394860557774227	0.018770960301661	5369	tags=36%, list=15%, signal=30%	10449/223/2182/34/126/126129/10455/224/36/1579/38/23305/125/124/33
KEGG_ARRHYTHMOGENIC_RIGHT_VENTRICULAR_CARDIOMYOPATHY_ARVC	KEGG_ARRHYTHMOGENIC_RIGHT_VENTRICULAR_CARDIOMYOPATHY_ARVC	74	-0.366106	-1.51597	0.0155445228003707	0.0394860557774227	0.018770960301661	5122	tags=38%, list=14%, signal=32%	55799/8515/27091/2697/8516/3672/6443/9254/59284/6444/10368/3676/775/776/6445/6442/781/3679/29119/6546/3680/783/1496/3908/785/88/1756/6262
KEGG_DRUG_METABOLISM_CYTOCHROME_P450	KEGG_DRUG_METABOLISM_CYTOCHROME_P450	71	-0.361789	-1.48562	0.0157221725669054	0.0394860557774227	0.018770960301661	5324	tags=31%, list=15%, signal=26%	7364/54490/4129/7367/2946/10720/1558/126/2938/2328/2326/2327/2329/2330/2939/79799/125/2949/124/316/7366/2941
KEGG_ECM_RECEPTOR_INTERACTION	KEGG_ECM_RECEPTOR_INTERACTION	83	-0.342734	-1.45	0.0163463779293631	0.0394860557774227	0.018770960301661	5100	tags=40%, list=14%, signal=34%	2811/3912/9900/284217/3339/131873/8515/1288/1101/63923/8516/3672/1311/6696/2814/3676/1286/7057/7143/3679/10319/7450/3680/6383/22798/3908/7060/7148/22987/948/7448/5649/9899
KEGG_RENIN_ANGIOTENSIN_SYSTEM	KEGG_RENIN_ANGIOTENSIN_SYSTEM	17	-0.569099	-1.67044	0.0169780883189522	0.0404862106067322	0.019246415908124	2080	tags=47%, list=6%, signal=44%	183/290/1215/1359/59272/185/186/1511
KEGG_FOCAL_ADHESION	KEGG_FOCAL_ADHESION	198	-0.282824	-1.35339	0.0176727448259814	0.0416092473118044	0.019780287346868	5100	tags=27%, list=14%, signal=23%	131873/8515/91807/1288/2889/55742/5159/58498/1101/63923/8516/3672/1311/5728/2324/6696/2534/3676/64098/1286/5156/7057/25759/7143/5295/3679/10000/85366/5294/5579/23533/10319/7450/3479/3680/2277/1950/5602/22798/10451/3908/3791/894/57144/7060/7148/88/596/5063/7448/5649/3082/80310
KEGG_FOLATE_BIOSYNTHESIS	KEGG_FOLATE_BIOSYNTHESIS	11	0.680559579916716	1.65315421445309	0.018385211691161	0.0427456171819493	0.0203204971323358	3946	tags=55%, list=11%, signal=49%	8836/1719/250/2356/251/5805
KEGG_ABC_TRANSPORTERS	KEGG_ABC_TRANSPORTERS	44	-0.41439	-1.5246	0.0189721195801396	0.0435656079247651	0.0207103059744214	2589	tags=30%, list=7%, signal=27%	6833/23461/225/368/340273/9429/10060/23460/10349/1080/10351/10350/5243
KEGG_VIBRIO_CHOLERAE_INFECTION	KEGG_VIBRIO_CHOLERAE_INFECTION	54	0.408475658424047	1.48303087970928	0.0195943845373374	0.044445799072497	0.0211287330056013	3897	tags=30%, list=11%, signal=26%	10945/30001/9601/29927/375/23480/60/11014/533/11015/9296/4583/50617/71/245973/51382
KEGG_GAP_JUNCTION	KEGG_GAP_JUNCTION	90	-0.327007	-1.38869	0.0211783533907408	0.0474599244659974	0.022561593973649	4569	tags=32%, list=13%, signal=28%	2911/5159/2697/2770/57369/23236/114/5567/347733/7846/3709/5156/115/1902/3356/196883/5579/3357/3708/108/1950/5592/2977/107/2983/10382/2982/111/80310
KEGG_AXON_GUIDANCE	KEGG_AXON_GUIDANCE	129	0.335230832007589	1.4117815979023	0.0235063721111257	0.0514374730902281	0.0244524490072391	4928	tags=33%, list=14%, signal=28%	10509/1072/2773/4233/2050/10298/5879/1969/29984/5361/1944/4893/1945/1947/55558/2041/1948/6405/3265/25791/5595/5881/1020/1942/3984/22885/5534/5058/8482/56924/5062/2048/23654/5365/5530/1946/4690/3845/7869/387/5747/2932
KEGG_TIGHT_JUNCTION	KEGG_TIGHT_JUNCTION	129	0.334868360340834	1.41025509502718	0.0235063721111257	0.0514374730902281	0.0244524490072391	6099	tags=36%, list=17%, signal=30%	81/5590/2773/6237/50848/1364/4893/60/2017/1366/5518/22800/8189/103910/79784/5584/3265/1460/84612/6714/5515/10627/10207/1459/3993/208/5520/71/57530/60412/7525/5522/1495/3845/2036/87/387/8573/1457/207/998/27134/9218/9076/5580/26285
KEGG_APOPTOSIS	KEGG_APOPTOSIS	87	0.356220553197499	1.40784446536098	0.0241102365150893	0.0521453952535653	0.0247889824634945	5630	tags=36%, list=16%, signal=30%	3654/637/7186/598/3656/823/54205/5291/581/8795/841/8797/5970/572/5534/824/3556/836/4615/8772/2021/208/8717/23052/5530/839/1676/329/207/840/9131
KEGG_GLUTATHIONE_METABOLISM	KEGG_GLUTATHIONE_METABOLISM	49	0.430072424050204	1.53349367653611	0.0245604981591429	0.0525086512367884	0.0249616678205446	7110	tags=45%, list=20%, signal=36%	6241/6240/6611/2950/2937/79017/26873/373156/51060/2539/3417/2876/5226/2944/9446/2880/4258/3418/4257/119391/2879/6723
KEGG_T_CELL_RECEPTOR_SIGNALING_PATHWAY	KEGG_T_CELL_RECEPTOR_SIGNALING_PATHWAY	108	-0.302615	-1.32936	0.0252559737922392	0.0533819446063238	0.0253768157721064	5129	tags=30%, list=14%, signal=25%	1493/10125/9020/10892/926/919/915/2534/920/4772/916/3702/5295/7535/10000/3586/3937/5532/5588/940/5294/959/925/917/23533/5788/4773/3558/10451/57144/9402/5063
KEGG_TASTE_TRANSDUCTION	KEGG_TASTE_TRANSDUCTION	51	-0.379018	-1.45165	0.0292230747276752	0.0610729426892987	0.0290329778489026	6191	tags=35%, list=17%, signal=29%	353164/5613/5330/2784/6340/2914/6338/773/114/3745/51764/5567/346562/29850/196883/40/774/5136
KEGG_TYPE_I_DIABETES_MELLITUS	KEGG_TYPE_I_DIABETES_MELLITUS	41	-0.406004	-1.47244	0.0298856781575971	0.0610850124979456	0.0290387156187178	6869	tags=49%, list=19%, signal=39%	942/3592/3117/3109/3630/3113/3553/3122/5551/3118/4049/5798/5799/3115/3111/356/1363/940/2572/3558
KEGG_LEISHMANIA_INFECTION	KEGG_LEISHMANIA_INFECTION	70	-0.356191	-1.45933	0.0298143519567436	0.0610850124979456	0.0290387156187178	8469	tags=46%, list=24%, signal=35%	4792/3127/4688/3459/2353/5600/3592/3117/2209/2212/9103/653361/4689/3689/7097/3109/3684/3113/3717/3553/3122/3118/51135/1378/7099/3115/3676/3111/3586/5579/7043/718
KEGG_GLYOXYLATE_AND_DICARBOXYLATE_METABOLISM	KEGG_GLYOXYLATE_AND_DICARBOXYLATE_METABOLISM	15	0.58283704344126	1.53954090686964	0.0304105365949889	0.0614821718116079	0.0292275180089138	6821	tags=53%, list=19%, signal=43%	4522/283871/4191/10797/4190/25902/1431/9380
KEGG_PROPANOATE_METABOLISM	KEGG_PROPANOATE_METABOLISM	33	-0.426377	-1.47469	0.0312784862001629	0.0625569724003257	0.0297384588660292	3751	tags=33%, list=11%, signal=30%	34/4329/84532/23417/160287/224/5095/18/38/32/79611
KEGG_NOTCH_SIGNALING_PATHWAY	KEGG_NOTCH_SIGNALING_PATHWAY	47	0.426827018634372	1.51004292442724	0.0321448511774222	0.0636057693510695	0.030237038061629	6756	tags=47%, list=19%, signal=38%	3065/1855/55851/113878/23220/1487/51107/388585/151636/22938/1857/5663/3714/5986/8650/3280/1488/2648/3955/23385/6868/10683
KEGG_AUTOIMMUNE_THYROID_DISEASE	KEGG_AUTOIMMUNE_THYROID_DISEASE	49	-0.385076	-1.44709	0.0325637708183161	0.0637564354969137	0.0303086620358843	8705	tags=41%, list=24%, signal=31%	3452/7253/355/3127/942/3117/1493/3109/3113/3122/5551/3118/3115/3111/356/3586/940/959/7173/3558
KEGG_PEROXISOME	KEGG_PEROXISOME	78	0.364961958420761	1.40682937131267	0.0366390441382688	0.0709881480178958	0.0337464880220897	6824	tags=41%, list=19%, signal=33%	10005/390916/373156/5052/5192/5195/3155/1891/4598/5194/7498/25824/189/3417/51703/30/215/196743/8443/8540/1962/4358/26063/10478/2181/11264/55670/55711/3418/9409/10654/8799
KEGG_CARDIAC_MUSCLE_CONTRACTION	KEGG_CARDIAC_MUSCLE_CONTRACTION	75	0.362507150627238	1.38366129350149	0.0423329606346056	0.0811745430725427	0.0385889169105466	4452	tags=32%, list=12%, signal=28%	7388/1537/125965/1340/440567/7384/9377/1337/1351/1329/1349/7137/1345/7170/29796/1347/483/782/1327/27089/784/7385/9167/7386
KEGG_GLIOMA	KEGG_GLIOMA	65	0.375210662604383	1.40992318547752	0.0436974789915966	0.0820982938629997	0.0390280514119523	4204	tags=28%, list=12%, signal=24%	1869/1870/4893/818/7039/5291/3265/5595/805/595/808/208/1021/810/5605/2475/3845/5604
KEGG_LEUKOCYTE_TRANSENDOTHELIAL_MIGRATION	KEGG_LEUKOCYTE_TRANSENDOTHELIAL_MIGRATION	114	-0.296551	-1.30309	0.0434788482668895	0.0820982938629997	0.0390280514119523	5546	tags=31%, list=16%, signal=26%	653361/4689/3689/7070/399/3684/7294/58498/5010/2770/7122/1536/7412/7852/90952/3676/3702/5295/83700/5336/5294/5579/23533/29119/3683/9075/10451/1496/5175/1003/11069/88/9071/6387/58494
KEGG_REGULATION_OF_ACTIN_CYTOSKELETON	KEGG_REGULATION_OF_ACTIN_CYTOSKELETON	212	0.288065272544379	1.29093900016943	0.0446043165467626	0.0829640287769784	0.039439606209769	4848	tags=25%, list=14%, signal=22%	81624/128239/5499/81/3675/1072/10552/10298/5879/3691/81873/6237/7430/3655/54961/4893/10094/5829/60/7410/22800/5291/103910/10458/79784/79837/3265/5595/5881/1729/28964/10109/10093/3984/8074/9564/10627/5058/3694/56924/5062/5216/71/5605/3673/3845/5604/10092/55845/87/387/7114/5747/26291
KEGG_ALLOGRAFT_REJECTION	KEGG_ALLOGRAFT_REJECTION	35	-0.423077	-1.48226	0.0453426396459702	0.0835022868727768	0.0396954844216935	6869	tags=49%, list=19%, signal=39%	355/3127/942/3592/3117/3109/3113/3122/5551/3118/3115/3111/356/3586/940/959/3558
KEGG_NON_SMALL_CELL_LUNG_CANCER	KEGG_NON_SMALL_CELL_LUNG_CANCER	54	0.397811602969384	1.44431345991684	0.0477759472817133	0.0871208450431243	0.0414156818541168	4204	tags=28%, list=12%, signal=25%	1869/1870/4893/7039/5291/2064/3265/5595/572/595/208/1021/5605/3845/5604
