# Supplementary material for: Exploring prognostic genes related to lactylation and programmed cell death in pancreatic ductal adenocarcinoma: a comprehensive study combining bulk transcriptomics and experimental verification
Source: Front Genet. 2026 Mar 12;17:1774953. doi: 10.3389/fgene.2026.1774953 (PMC13017068; doi:10.3389/fgene.2026.1774953)
Supplement: Supplementary file 10 [file Table10.xlsx]

## Sheet: 04.correlation_cor
	gene	cell	Correlation	Pvalue
1	HMGA1	Activated B cell	-0.412043	3.49024560173338e-07
2	KIF2C	Activated B cell	-0.264487	0.00146913310130557
3	HMGA1	Activated CD8 T cell	-0.411393	3.65656850312611e-07
4	KIF2C	Activated CD8 T cell	-0.223334	0.00754811507908283
5	HMGA1	Activated dendritic cell	-0.421858	1.70660613384539e-07
6	KIF2C	Activated dendritic cell	-0.183581	0.0287497848548136
7	HMGA1	Central memory CD4 T cell	-0.285544	0.00057195350680495
8	KIF2C	Central memory CD4 T cell	-0.152868	0.0693372554608251
9	HMGA1	Central memory CD8 T cell	-0.3862	2.0654072675886e-06
10	KIF2C	Central memory CD8 T cell	-0.17651	0.0356149197485161
11	HMGA1	Effector memeory CD4 T cell	-0.452156	1.61629168490518e-08
12	KIF2C	Effector memeory CD4 T cell	-0.266977	0.00131914589788898
13	HMGA1	Effector memeory CD8 T cell	-0.45737	1.05217456447023e-08
14	KIF2C	Effector memeory CD8 T cell	-0.272572	0.00103171757470893
15	HMGA1	Eosinophil	-0.441875	3.69071118812419e-08
16	KIF2C	Eosinophil	-0.305574	0.000217304621953227
17	HMGA1	Gamma delta T cell	-0.30795	0.000192825397240013
18	KIF2C	Gamma delta T cell	-0.0302122	0.721152023260587
19	HMGA1	Immature B cell	-0.391715	1.43100173662717e-06
20	KIF2C	Immature B cell	-0.221276	0.00813553339788652
21	HMGA1	Immature dendritic cell	-0.48595	8.76564717710431e-10
22	KIF2C	Immature dendritic cell	-0.317502	0.000118051499137341
23	HMGA1	Macrophage	-0.494592	3.9481082829473e-10
24	KIF2C	Macrophage	-0.267249	0.00130361159311881
25	HMGA1	Mast cell	-0.532665	8.90266957986687e-12
26	KIF2C	Mast cell	-0.361337	9.96254685991835e-06
27	HMGA1	MDSC	-0.486717	8.17391903334386e-10
28	KIF2C	MDSC	-0.236578	0.00458843395332067
29	HMGA1	Monocyte	-0.427709	1.10197425589803e-07
30	KIF2C	Monocyte	-0.246151	0.00314830600113059
31	HMGA1	Natural killer cell	-0.497941	2.88103764010253e-10
32	KIF2C	Natural killer cell	-0.292057	0.000420753002657226
33	HMGA1	Natural killer T cell	-0.311479	0.000161165414143995
34	KIF2C	Natural killer T cell	-0.154016	0.0672462824354267
35	HMGA1	Neutrophil	-0.262409	0.0016061104376309
36	KIF2C	Neutrophil	-0.134162	0.111429260264429
37	HMGA1	Plasmacytoid dendritic cell	-0.447487	2.35960316221623e-08
38	KIF2C	Plasmacytoid dendritic cell	-0.230078	0.00587794742620748
39	HMGA1	Regulatory T cell	-0.423602	1.49934270288364e-07
40	KIF2C	Regulatory T cell	-0.157863	0.0606119530288589
41	HMGA1	T follicular helper cell	-0.486596	8.2650497645418e-10
42	KIF2C	T follicular helper cell	-0.249252	0.00277800141258852
43	HMGA1	Type 1 T helper cell	-0.502551	1.85661048035306e-10
44	KIF2C	Type 1 T helper cell	-0.29098	0.00044289146774457
