# Supplementary material for: Exploring prognostic genes related to lactylation and programmed cell death in pancreatic ductal adenocarcinoma: a comprehensive study combining bulk transcriptomics and experimental verification
Source: Front Genet. 2026 Mar 12;17:1774953. doi: 10.3389/fgene.2026.1774953 (PMC13017068; doi:10.3389/fgene.2026.1774953)
Supplement: Supplementary file 11 [file Table5.xlsx]

## Sheet: 03.GAPDH.res
ID	Description	setSize	enrichmentScore	NES	pvalue	p.adjust	qvalue	rank	leading_edge	core_enrichment
KEGG_HUNTINGTONS_DISEASE	KEGG_HUNTINGTONS_DISEASE	176	0.568442236692325	2.84697249463342	1.80715700603152e-21	3.36131203121862e-19	1.61692995276504e-19	5922	tags=55%, list=17%, signal=46%	7416/4710/7417/23186/5468/1537/4715/10476/518/163/4709/506/5432/54205/5437/1337/7052/4724/10488/27089/1345/1173/5331/1211/514/517/125965/4704/1340/9167/1351/55567/9377/5440/7384/4706/6391/1349/10540/7388/1175/1350/1212/1347/4717/1327/5439/1329/1213/292/509/4720/4712/4726/4711/4705/160/27113/146754/5438/4702/7419/4694/6874/4722/29796/4728/4707/729317/10126/5481/4716/4719/4713/7385/5434/6667/4695/3…
KEGG_SPLICEOSOME	KEGG_SPLICEOSOME	127	0.625606764058933	3.02069240236971	8.57394947730275e-21	7.44063486332319e-19	3.57925276390759e-19	5844	tags=54%, list=16%, signal=46%	51639/8896/6631/56259/84321/6635/6637/55110/22827/6628/10262/3304/10992/8683/3183/22938/10713/25804/23658/10189/9343/6632/6629/153527/9939/51503/24148/6636/6627/6626/55660/51729/3303/9416/9775/51645/22916/23450/6633/23350/10285/11338/84844/9092/3310/10084/3192/26121/1665/9785/27339/27258/8175/4116/10915/51340/220988/9128/11017/3190/3178/57819/4809/25766/1659/5093/57461/10465/6426
KEGG_NEUROACTIVE_LIGAND_RECEPTOR_INTERACTION	KEGG_NEUROACTIVE_LIGAND_RECEPTOR_INTERACTION	272	-0.520724	-2.40404	1.20010239731019e-20	7.44063486332319e-19	3.57925276390759e-19	9039	tags=58%, list=25%, signal=43%	1816/2913/4161/4543/5644/2562/7252/2492/23566/1134/5032/5028/2740/624/2911/55879/1814/6915/23620/153/3062/3357/10886/151/799/116443/554/2359/134/1136/2559/553/4142/1132/2846/2569/3061/3360/2550/6754/2834/1139/887/2743/9002/59340/22953/7442/2892/2925/4887/7433/6344/4988/1141/4985/2894/6753/57105/155/3356/2587/8001/140/1142/2862/5732/4160/719/152/135/3355/2567/4886/4544/5746/10161/2560/2555/2895/10…
KEGG_CELL_CYCLE	KEGG_CELL_CYCLE	125	0.628075396402721	3.02861801173941	2.16641079314848e-20	1.00738101881404e-18	4.84591887941108e-19	5766	tags=56%, list=16%, signal=47%	891/990/9133/4085/890/699/9232/7534/995/1111/5347/4173/983/991/23594/8318/1022/1869/7272/701/9700/2810/595/9088/1017/5111/4171/4998/4176/898/51529/993/7532/1019/5885/4175/1032/4088/1021/7529/7531/9184/10926/6500/51343/8697/2932/4174/10971/994/4172/5591/1026/9134/1874/3065/9978/5000/10393/7465/1871/7040/11200/7027/7533/3066/1031/1870/996/4999
KEGG_OXIDATIVE_PHOSPHORYLATION	KEGG_OXIDATIVE_PHOSPHORYLATION	119	0.6148423320836	2.92473694431323	7.42462460970015e-19	2.76196035480846e-17	1.32861703542003e-17	6756	tags=63%, list=19%, signal=51%	4710/1537/4715/10476/51382/518/4709/506/1337/4724/10063/27089/1345/9551/514/517/125965/4704/1340/9167/1351/9377/7384/4706/6391/1349/27068/7388/1350/1347/4717/1327/1329/5464/509/4720/4712/4726/4711/4705/4702/4694/4722/29796/4728/4707/521/4716/4719/4713/7385/4695/528/51606/6389/9296/4696/4725/4697/4723/6390/523/50617/539/525/516/10975/8992/7386/245973/529/4700/6392/522/537
KEGG_PROTEASOME	KEGG_PROTEASOME	46	0.797475920558391	3.16063621723753	1.59959741703277e-17	4.9587519928016e-16	2.3853645692594e-16	4209	tags=78%, list=12%, signal=69%	10213/5693/5706/5709/5708/5714/7979/5713/5717/5702/5700/5688/51371/5684/10197/5691/5692/5710/5707/5704/5695/5719/5686/9491/5720/5721/5718/5685/5690/5701/5687/5682/5699/5696/5705/5694
KEGG_ALZHEIMERS_DISEASE	KEGG_ALZHEIMERS_DISEASE	160	0.499563634750513	2.51866508245539	1.1127979819973e-13	2.95686320930712e-12	1.42237336044768e-12	5332	tags=50%, list=15%, signal=43%	2597/4710/1537/4715/10476/7132/824/518/51107/823/4709/506/805/3710/5663/54205/1337/4724/27089/1345/637/5331/514/517/125965/4704/1340/9167/1351/102/9377/5595/7384/4706/6391/23385/1349/7388/55851/1350/1347/4717/5534/1327/1329/8883/488/509/4720/4712/4726/5530/4711/4705/8772/2932/4702/4694/1020/4722/29796/4728/4707/4716/4719/4713/7385/4695/25825/6389/4696/351/11261/4725/841/4697/4723/6390/3028/539
KEGG_RIBOSOME	KEGG_RIBOSOME	88	0.610091123415269	2.7582423193243	1.75818312272754e-13	4.08777576034153e-12	1.96638901884001e-12	8882	tags=67%, list=25%, signal=50%	28998/51121/6132/6166/6156/6158/200916/6217/6165/6175/6168/6227/6170/6223/6152/6155/6139/6136/6171/6188/6201/51187/6147/6235/2197/6169/6167/6141/3921/6137/11224/9349/6229/9045/6224/6160/6142/25873/6159/6193/6176/6231/6222/6210/6124/6157/6234/6187/6143/6230/6209/6205/6204/4736/6129/6161/51065/23521/6233
KEGG_PARKINSONS_DISEASE	KEGG_PARKINSONS_DISEASE	117	0.548252712613174	2.58590472075116	3.60936749909151e-13	7.45935949812244e-12	3.58826008681612e-12	6663	tags=60%, list=19%, signal=49%	7416/4710/7417/1537/4715/10476/518/4709/506/54205/1337/4724/27089/1345/514/517/125965/4704/1340/9167/1351/9377/7384/4706/6391/1349/7388/1350/1347/4717/1327/1329/292/509/4720/4712/4726/4711/4705/4702/7419/4694/4722/29796/4728/4707/729317/5481/4716/4719/4713/7385/7317/4695/7332/6389/4696/4725/4697/4723/6390/539/516/27429/10975/7054/7386/4700/6392/522
KEGG_CYTOKINE_CYTOKINE_RECEPTOR_INTERACTION	KEGG_CYTOKINE_CYTOKINE_RECEPTOR_INTERACTION	261	-0.465243	-2.13838	5.29855667028808e-13	9.85531540673582e-12	4.74081386288933e-12	8221	tags=48%, list=23%, signal=37%	414062/10803/3605/6355/2833/8995/1950/55504/3604/6348/6356/2921/64109/3458/4283/1270/3553/7048/60401/2056/3600/10563/149233/3594/115650/29949/4352/92/2826/64806/59067/643/2323/3579/9560/7043/3581/1230/2919/1237/3593/163702/3568/3459/6368/2324/1436/10673/3596/23765/6375/1896/6361/50615/6367/5618/269/1441/50616/943/3554/3815/4050/5156/3952/608/1440/6347/3560/3570/2920/11009/8809/1435/7133/23495/359…
KEGG_PYRIMIDINE_METABOLISM	KEGG_PYRIMIDINE_METABOLISM	97	0.551525356166631	2.54864285329159	3.73877736406547e-11	6.32193263378343e-10	3.04111077459871e-10	5383	tags=48%, list=15%, signal=41%	7083/6241/1841/4830/6240/978/5425/5427/4907/5432/5437/5558/29922/7298/57804/5440/4860/124583/5424/7372/10622/30833/5439/5557/87178/51251/955/1635/30834/7378/51082/957/5438/7296/54107/5434/4833/7084/7371/5426/56474/4831/23649/1890/790/5436/54963
KEGG_DNA_REPLICATION	KEGG_DNA_REPLICATION	36	0.744202475608536	2.83151077613272	2.71380301745461e-10	4.20639467705464e-09	2.02344961827756e-09	5084	tags=69%, list=14%, signal=60%	4173/5984/2237/5982/5425/5427/6119/5111/4171/4176/5558/6742/5985/57804/4175/5424/3978/5557/5983/4174/4172/54107/1763/5426/23649
KEGG_AMINOACYL_TRNA_BIOSYNTHESIS	KEGG_AMINOACYL_TRNA_BIOSYNTHESIS	41	0.711286168800111	2.76864252921239	3.04245268064885e-10	4.35304768154374e-09	2.0939957721065e-09	3174	tags=49%, list=9%, signal=44%	3735/51067/2617/5917/1615/8565/833/10056/6897/16/55699/55157/124454/7407/4141/2193/80222/2058/3035/3376
KEGG_HEMATOPOIETIC_CELL_LINEAGE	KEGG_HEMATOPOIETIC_CELL_LINEAGE	84	-0.587897	-2.32054	4.47835917294196e-10	5.94982004405146e-09	2.86210924586516e-09	3593	tags=54%, list=10%, signal=48%	3568/3127/2208/1380/1436/3123/920/945/1441/3554/3815/2814/947/952/1440/930/3570/1435/1378/3676/924/931/2811/3122/1438/7066/3563/933/951/3575/915/910/926/914/948/912/913/916/917/3590/911/925/7173/921/2322
KEGG_MISMATCH_REPAIR	KEGG_MISMATCH_REPAIR	23	0.800142096945725	2.69741667727093	3.43508843882481e-09	4.25950966414277e-08	2.04900012140427e-08	2549	tags=57%, list=7%, signal=53%	9156/5984/5982/5425/6119/5111/6742/5985/57804/5424/3978/5983/4436
KEGG_CHEMOKINE_SIGNALING_PATHWAY	KEGG_CHEMOKINE_SIGNALING_PATHWAY	187	-0.454707	-2.02296	4.90902495436722e-09	5.70674150945189e-08	2.74517842842904e-08	6383	tags=42%, list=18%, signal=34%	10681/10563/7074/10000/5332/5906/108/2826/51764/4792/643/2309/3579/59345/9560/109/5613/94235/1230/2919/1237/3717/2784/6368/5567/5330/3718/6375/6361/6367/23236/653361/2793/6347/408/8503/2920/6777/2868/2268/54331/3055/5295/409/5293/107/7454/157/1794/6366/1236/6846/23533/7852/6352/6351/6363/5579/10451/1234/1524/10663/57580/1233/2791/3702/729230/196883/1235/9844/6358/5294/111/6360/2829/10235/2788/6387
KEGG_OOCYTE_MEIOSIS	KEGG_OOCYTE_MEIOSIS	113	0.476550813670555	2.2307411316183	1.10105238453443e-08	1.20468084425531e-07	5.7950125501812e-08	3303	tags=30%, list=9%, signal=27%	891/9133/6790/4085/699/9232/7534/995/5347/983/991/9700/151648/9088/1017/5499/805/3710/898/5518/51529/7532/9748/5529/5515/5595/5534/7529/7531/5604/5530/6500/8697/10971
KEGG_BASE_EXCISION_REPAIR	KEGG_BASE_EXCISION_REPAIR	35	0.689311937188248	2.5964018959201	5.36990528155691e-08	5.54890212427547e-07	2.669251163347e-07	4616	tags=63%, list=13%, signal=55%	55247/2237/5425/5427/5111/7374/328/10038/57804/23583/5424/5423/3978/4350/10039/3146/4913/143/54107/3980/7515/5426
KEGG_UBIQUITIN_MEDIATED_PROTEOLYSIS	KEGG_UBIQUITIN_MEDIATED_PROTEOLYSIS	135	0.432116234514422	2.09015273773845	7.73670396846531e-08	7.19513469067274e-07	3.46115703852396e-07	4749	tags=34%, list=13%, signal=30%	11065/991/27338/9616/6921/57154/65264/10055/55236/10477/51529/23624/10401/3093/7328/9040/997/672/6923/7319/54926/7323/10054/7322/5371/8451/6500/7329/1642/83737/51343/7324/8697/27339/9817/64326/6477/9690/55585/8916/7317/9978/7332/10393/9820/7320
KEGG_CELL_ADHESION_MOLECULES_CAMS	KEGG_CELL_ADHESION_MOLECULES_CAMS	130	-0.478664	-2.02284	7.37246410317111e-08	7.19513469067274e-07	3.46115703852396e-07	6480	tags=52%, list=18%, signal=43%	23308/22871/7412/6614/9075/149461/83700/9672/6383/1272/3119/90952/4756/3117/3118/24146/9379/3112/7122/8506/3127/4099/3123/9369/920/5133/1493/3680/947/9378/8516/57502/3113/29851/3676/4359/6402/5175/5797/3122/1003/933/3385/940/3109/6401/3108/3111/23114/4684/4897/6693/5788/10666/257194/926/54413/3115/914/57863/8174/3683/959/925/923/58494/6900/6403
KEGG_CALCIUM_SIGNALING_PATHWAY	KEGG_CALCIUM_SIGNALING_PATHWAY	178	-0.440801	-1.94914	8.41579707040332e-08	7.45399169092865e-07	3.5856779497959e-07	7878	tags=51%, list=22%, signal=40%	624/6261/2911/6915/4638/490/153/3357/5350/7220/115/683/293/553/3360/777/5332/108/1139/887/775/6543/22953/2925/8913/57105/155/3356/91807/773/109/5613/5533/774/135/85366/776/5153/491/552/814/163688/5335/779/5567/3709/5026/3274/5330/6546/148/2905/5027/5156/23236/952/146/5137/1129/1131/2066/492/5532/3707/3708/3973/1133/5136/84812/185/4846/5733/107/5336/1128/6262/154/6547/5579/2774/489/6869/1910/10800…
KEGG_P53_SIGNALING_PATHWAY	KEGG_P53_SIGNALING_PATHWAY	68	0.543699559579169	2.32449586788628	1.05767534564303e-07	8.94216428589105e-07	4.30155044878743e-07	4410	tags=46%, list=12%, signal=40%	891/9133/1111/6241/983/5268/64065/2810/51512/595/1017/5366/9538/7161/55240/54205/898/8795/637/1019/3486/1021/901/3732/9540/27113/64326/6477/1026/9134/581
KEGG_NUCLEOTIDE_EXCISION_REPAIR	KEGG_NUCLEOTIDE_EXCISION_REPAIR	44	0.637212369353894	2.51316084863115	1.15613760446645e-07	9.34963454046783e-07	4.49756047504112e-07	4616	tags=52%, list=13%, signal=46%	4331/1022/5886/5984/5982/5425/5427/6119/5111/5985/57804/5887/5424/3978/5983/1069/8451/1642/54107/9978/2967/2068/5426
KEGG_HOMOLOGOUS_RECOMBINATION	KEGG_HOMOLOGOUS_RECOMBINATION	28	0.72717794565381	2.5960885554303	1.92350444525338e-07	1.49071594507137e-06	7.17095955467269e-07	2972	tags=50%, list=8%, signal=46%	146956/8438/5888/7516/5425/6119/7979/25788/6742/57804/5424/641/675/5890
KEGG_INTESTINAL_IMMUNE_NETWORK_FOR_IGA_PRODUCTION	KEGG_INTESTINAL_IMMUNE_NETWORK_FOR_IGA_PRODUCTION	45	-0.625124	-2.19815	2.45363489519862e-07	1.75529265579593e-06	8.44368283772803e-07	8892	tags=78%, list=25%, signal=58%	3569/6370/10803/5284/942/23308/3600/115650/2826/3119/57379/3117/3118/3112/3127/10673/3123/9020/608/3113/29851/3676/23495/3122/940/3109/3108/3111/3558/7852/3115/8174/959/3586/6387
KEGG_JAK_STAT_SIGNALING_PATHWAY	KEGG_JAK_STAT_SIGNALING_PATHWAY	154	-0.454171	-1.95266	2.40306590339894e-07	1.75529265579593e-06	8.44368283772803e-07	7232	tags=41%, list=20%, signal=33%	9063/64109/3458/1270/2056/3600/149233/3594/10000/29949/4352/9021/59067/1387/3716/3581/8651/3593/163702/3568/3459/3717/6776/3596/30837/3718/50615/5618/1441/50616/3952/1440/1154/3560/3570/8503/6777/11009/894/5295/3595/10251/3953/3572/1438/5293/3563/10252/3558/23533/3575/8835/1439/55801/3587/2690/3590/7173/6775/3586/3977/5294/1271
KEGG_AUTOIMMUNE_THYROID_DISEASE	KEGG_AUTOIMMUNE_THYROID_DISEASE	49	-0.613158	-2.20386	4.09276642185481e-07	2.71876626594641e-06	1.30783889420172e-06	5011	tags=45%, list=14%, signal=39%	3119/3002/3117/3118/3112/3127/3123/1493/7253/3113/3122/940/3109/5551/3108/3111/356/3558/3115/959/7173/3586
KEGG_TIGHT_JUNCTION	KEGG_TIGHT_JUNCTION	129	0.42802759312502	2.06810005764842	3.99350630231619e-07	2.71876626594641e-06	1.30783889420172e-06	3937	tags=36%, list=11%, signal=33%	50848/1495/81/71/6237/3845/84612/1366/1364/2017/57530/1459/5518/5584/1457/79784/22800/8531/2036/1019/60/10627/5590/6714/5515/103910/56288/5522/87/5520/1460/9080/7525/3265/60412/92359/100506658/8573/2773/3993/9076/207/27134/23562/9218/10207/7082
KEGG_RNA_DEGRADATION	KEGG_RNA_DEGRADATION	56	0.558893315641115	2.30000534173992	4.70757417254375e-07	3.01934067618323e-06	1.45242760314417e-06	8646	tags=59%, list=24%, signal=45%	2023/3329/2026/219988/25804/23658/56915/3313/23016/10200/54512/4848/87178/51013/27258/10914/57472/10438/27257/57819/9125/4849/22803/23019/23404/5393/5073/22894/11340/51690/11157/84186/80153
KEGG_ASTHMA	KEGG_ASTHMA	28	-0.703379	-2.20048	5.90402076796033e-07	3.64052706752493e-06	1.75124392042795e-06	5011	tags=61%, list=14%, signal=52%	3119/3117/3118/3112/2206/3127/3596/3123/3113/3122/2205/3109/3108/3111/3115/959/3586
KEGG_PATHWAYS_IN_CANCER	KEGG_PATHWAYS_IN_CANCER	325	0.315028720814708	1.69397787339312	6.06754511254155e-07	3.64052706752493e-06	1.75124392042795e-06	5191	tags=30%, list=15%, signal=26%	3675/1163/6513/4233/112399/3918/3914/332/3728/1869/3320/5899/3655/3326/7184/10342/5879/3909/3673/1495/5888/7039/5468/598/9618/999/595/7477/6921/1017/3845/5898/2950/54205/898/8074/7422/23624/1488/7170/10401/637/5747/80326/1019/5291/1855/5595/8323/6923/4088/7476/5970/2064/6934/1021/4436/3265/5371/5605/5604/652/2335/1956/675/5881/10928/8772/2932/613/3688/207/5467/7473/1857/7855/5743/7186/1026/3911/9…
KEGG_ADHERENS_JUNCTION	KEGG_ADHERENS_JUNCTION	73	0.515311591115315	2.23193757430295	6.62290542375862e-07	3.8495637775597e-06	1.85179921387988e-06	2952	tags=42%, list=8%, signal=39%	4233/5879/1495/5818/81/999/71/52/1459/1500/4008/1457/81607/10458/60/6714/5595/5792/4088/56288/2064/6934/5819/87/1460/8826/7525/1956/8976/7414/5881
KEGG_ALLOGRAFT_REJECTION	KEGG_ALLOGRAFT_REJECTION	35	-0.660528	-2.17974	1.22774949855602e-06	6.92004262822483e-06	3.32882639161919e-06	5011	tags=57%, list=14%, signal=49%	3119/3002/3117/3118/3112/3593/3127/3123/3113/3122/940/3109/5551/3108/3111/356/3558/3115/959/3586
KEGG_GLYCOLYSIS_GLUCONEOGENESIS	KEGG_GLYCOLYSIS_GLUCONEOGENESIS	60	0.540005406979945	2.26321659527877	1.39206820568785e-06	7.61543194876294e-06	3.66333738338908e-06	448	tags=23%, list=1%, signal=23%	2597/7167/5230/3939/5315/5214/2023/2821/3099/2026/226/5223/230/221
KEGG_PRIMARY_IMMUNODEFICIENCY	KEGG_PRIMARY_IMMUNODEFICIENCY	35	-0.653197	-2.15555	1.89315732082613e-06	9.78131282426832e-06	4.70521556345675e-06	4952	tags=63%, list=14%, signal=54%	57379/3543/29760/5993/326/973/3718/920/930/29851/23495/695/5788/3575/915/926/5994/916/959/925/7535/4261
KEGG_GRAFT_VERSUS_HOST_DISEASE	KEGG_GRAFT_VERSUS_HOST_DISEASE	37	-0.640129	-2.14719	1.87883691749159e-06	9.78131282426832e-06	4.70521556345675e-06	7130	tags=68%, list=20%, signal=54%	3458/3812/942/3553/3802/3119/3811/3002/3117/3118/3112/3127/3123/3824/3113/3821/3122/940/3109/5551/3108/3111/356/3558/3115
KEGG_FOCAL_ADHESION	KEGG_FOCAL_ADHESION	198	0.345175467374583	1.72739542596026	2.58642289007067e-06	1.30020177717066e-05	6.25450770002865e-06	3649	tags=27%, list=10%, signal=24%	3675/4233/3918/3914/3691/3655/5879/3909/3673/81/595/3694/824/5499/2317/71/5829/1729/7422/10298/56924/5747/3381/60/5291/10627/3693/6714/7408/5595/5058/103910/858/2064/9564/87/6464/3265/5604/2335/1956/7414/5881/7410/2932/3688/207/394/3696/5062/1301/50509/3678
KEGG_VASCULAR_SMOOTH_MUSCLE_CONTRACTION	KEGG_VASCULAR_SMOOTH_MUSCLE_CONTRACTION	115	-0.466819	-1.94381	3.24167256021737e-06	1.58671341105377e-05	7.63274702544257e-06	6311	tags=42%, list=18%, signal=34%	553/5319/3779/5592/5332/108/94274/775/4629/10242/2983/91807/5581/109/5613/135/85366/776/8398/552/1579/163688/5739/3778/2977/779/5567/3709/5330/148/5583/5588/26279/23236/146/3708/2982/185/4660/5320/4881/107/10203/5579/10266/196883/111/10268
KEGG_PURINE_METABOLISM	KEGG_PURINE_METABOLISM	158	0.368542567462559	1.85673631617588	8.83779086043091e-06	4.21494641035936e-05	2.02756335529454e-05	4141	tags=32%, list=12%, signal=28%	5315/10606/6241/3251/471/205/4830/8833/6240/5425/7498/5427/4907/159/5432/353/5437/5558/29922/57804/5440/122622/4860/2987/124583/5424/10622/132/1716/30833/5439/5557/3614/87178/2618/51251/955/3615/5634/30834/51082/957/5438/5471/5147/204/54107/51292/5434/4833
KEGG_PATHOGENIC_ESCHERICHIA_COLI_INFECTION	KEGG_PATHOGENIC_ESCHERICHIA_COLI_INFECTION	56	0.512159286729543	2.10768148827901	1.29605278132978e-05	6.02664543318347e-05	2.89906543192187e-05	3791	tags=41%, list=11%, signal=37%	84790/7534/3875/7430/999/10552/7277/71/4691/2017/10383/203068/60/10376/10094/10109/10381/8976/100506658/9076/10971/3688/10092
KEGG_SMALL_CELL_LUNG_CANCER	KEGG_SMALL_CELL_LUNG_CANCER	84	0.431728741231403	1.93250612766618	2.13812500288526e-05	9.69978659845509e-05	4.66599808075089e-05	4101	tags=32%, list=11%, signal=29%	3675/1163/3918/3914/1869/3655/3909/3673/598/9618/595/1017/54205/898/10401/5747/1019/5291/5970/1021/2335/3688/207/5743/7186/3911/9134
KEGG_FRUCTOSE_AND_MANNOSE_METABOLISM	KEGG_FRUCTOSE_AND_MANNOSE_METABOLISM	34	0.582539780057327	2.18672871183941	2.5630264703904e-05	0.000113505457974432	5.46008145321263e-05	3296	tags=38%, list=9%, signal=35%	7167/5214/3099/226/230/6652/7264/5210/3098/29926/8898/5373/5211
KEGG_PENTOSE_PHOSPHATE_PATHWAY	KEGG_PENTOSE_PHOSPHATE_PATHWAY	27	0.65390831524821	2.30705	3.17161920598534e-05	0.000137190970305412	6.5994524481947e-05	5684	tags=56%, list=16%, signal=47%	5214/2821/51071/226/6120/230/7086/6888/5634/25796/5211/55276/5236/5213/2539
KEGG_REGULATION_OF_ACTIN_CYTOSKELETON	KEGG_REGULATION_OF_ACTIN_CYTOSKELETON	212	0.327258701064743	1.66155050356683	3.33987885299609e-05	0.000141185787876653	6.79161967714515e-05	4007	tags=28%, list=11%, signal=25%	3675/128239/3691/81624/79837/3655/5879/3673/81/7430/10552/3694/5499/71/6237/5829/3845/54961/8074/1729/10298/56924/79784/22800/5747/1072/10458/60/5291/10627/3693/10094/10109/5595/5058/103910/10787/9564/87/8826/3265/5605/5604/2335/1956/8976/7414/5881/7410/1730/3688/3696/5062/3678/10092/50649/3984/8394/28964
KEGG_ENDOCYTOSIS	KEGG_ENDOCYTOSIS	181	0.340687581167814	1.71547236270184	4.02203131057342e-05	0.000166243960837035	7.9970213192688e-05	4066	tags=31%, list=11%, signal=28%	4233/84313/10617/128866/57154/382/8853/163/84612/92421/57403/27243/3304/7251/11267/23624/79720/5584/1173/1211/25978/5868/5590/6714/51510/3949/3303/51160/10059/1785/56288/1175/1212/6455/1213/93343/3265/8766/55738/2065/30846/1956/7037/5878/3310/160/9146/83737/51652/55048/55040/8394/28964/26056/10015/3135
KEGG_PROGESTERONE_MEDIATED_OOCYTE_MATURATION	KEGG_PROGESTERONE_MEDIATED_OOCYTE_MATURATION	85	0.414788580464869	1.86514171582601	7.01387752424941e-05	0.000283604612937041	0.000136425535368696	3428	tags=28%, list=10%, signal=26%	891/9133/4085/890/699/995/5347/983/3320/3326/9088/1017/3845/51529/993/5603/5291/5595/5604/2773/51343/8697/207/994
KEGG_AMINO_SUGAR_AND_NUCLEOTIDE_SUGAR_METABOLISM	KEGG_AMINO_SUGAR_AND_NUCLEOTIDE_SUGAR_METABOLISM	44	0.527614159124534	2.08090632207863	8.43782267214533e-05	0.000333922344046602	0.000160630442806798	4594	tags=43%, list=13%, signal=38%	2821/3099/55907/2582/7264/3098/29926/7358/64841/5373/10007/2585/55276/54187/80146/2673/5236/10020/4351
KEGG_T_CELL_RECEPTOR_SIGNALING_PATHWAY	KEGG_T_CELL_RECEPTOR_SIGNALING_PATHWAY	108	-0.432638	-1.77586	9.21029630452691e-05	0.000356898981800418	0.000171683154799295	3778	tags=34%, list=11%, signal=31%	1326/57144/5335/27040/5588/920/5133/1493/2534/9020/10892/8503/29851/5532/5295/4772/5293/940/3937/5063/3558/4773/23533/5788/919/915/926/10451/916/917/3702/959/925/9402/3586/5294/7535
KEGG_PROTEIN_EXPORT	KEGG_PROTEIN_EXPORT	24	0.624077958590309	2.12527763427808	0.000148668994841462	0.000564335368173711	0.000271468626455945	5869	tags=58%, list=16%, signal=49%	23480/29927/3309/6730/6729/23478/9789/6726/5018/58477/6731/60559/196294/28972
KEGG_PANCREATIC_CANCER	KEGG_PANCREATIC_CANCER	70	0.429789539681939	1.84293096700949	0.000227931253093305	0.000847904261507096	0.000407876979219599	3406	tags=33%, list=10%, signal=30%	1869/5899/5879/5888/7039/598/595/3845/5898/7422/1019/5291/5595/4088/5970/2064/1021/5604/1956/675/5881/10928/207
KEGG_N_GLYCAN_BIOSYNTHESIS	KEGG_N_GLYCAN_BIOSYNTHESIS	46	0.490545588639354	1.94417927073464	0.000252724445267596	0.000921700918034762	0.000443376219767712	2410	tags=35%, list=7%, signal=32%	6184/6185/3703/11282/10195/1603/79053/8703/8813/1650/23193/84920/1798/7841/57171/8704
KEGG_CITRATE_CYCLE_TCA_CYCLE	KEGG_CITRATE_CYCLE_TCA_CYCLE	31	0.566889371712861	2.06761144746065	0.000266382161693518	0.000934850605188573	0.000449701762541192	6619	tags=55%, list=19%, signal=45%	4191/1743/4190/1431/6391/3421/3417/3420/8801/6389/2271/5160/6390/1737/4967/5106/6392
KEGG_TYPE_I_DIABETES_MELLITUS	KEGG_TYPE_I_DIABETES_MELLITUS	41	-0.546649	-1.88253	0.00026590846561801	0.000934850605188573	0.000449701762541192	7219	tags=61%, list=20%, signal=49%	2572/3458/942/3553/3119/1363/3002/3117/3118/3112/3593/3127/3123/5799/3113/3122/4049/940/3109/5551/3108/3111/356/3558/3115
KEGG_BLADDER_CANCER	KEGG_BLADDER_CANCER	42	0.509118432713518	1.9941709508238	0.000309940974937816	0.00106757446923025	0.000513547424360903	5933	tags=45%, list=17%, signal=38%	1869/999/595/3845/7422/1019/5595/2064/3265/5605/5604/1956/1026/4318/1613/1871/1890/1870/4893
KEGG_AXON_GUIDANCE	KEGG_AXON_GUIDANCE	129	0.347712110720257	1.68003990344515	0.00031666588325878	0.00107090644156606	0.000515150240708064	4575	tags=35%, list=13%, signal=31%	4233/10509/5879/22885/29984/1969/1948/3845/25791/2050/10298/56924/1944/1942/1945/5747/1072/1947/5595/5058/2041/5361/1946/5534/8482/23654/3265/5921/5530/5881/2773/10505/2932/1020/3688/5062/1943/3984/90249/7869/219699/10371/55558/5365/10512
KEGG_GALACTOSE_METABOLISM	KEGG_GALACTOSE_METABOLISM	25	0.600449413883549	2.06987611847176	0.000428763144301933	0.00139912183930104	0.000673035406568131	6679	tags=60%, list=19%, signal=49%	5214/3099/2582/3098/8704/2585/5211/55276/2683/2717/5236/2720/5213/7360/2584
KEGG_LEISHMANIA_INFECTION	KEGG_LEISHMANIA_INFECTION	70	-0.463467	-1.77379	0.000426861558550683	0.00139912183930104	0.000673035406568131	5011	tags=40%, list=14%, signal=34%	3119/4792/3117/3118/7043/3716/9103/3112/3593/7099/3459/3717/3127/3123/718/653361/3113/1378/3676/51135/3122/3109/3108/3111/4689/5579/3115/3586
KEGG_FC_EPSILON_RI_SIGNALING_PATHWAY	KEGG_FC_EPSILON_RI_SIGNALING_PATHWAY	79	-0.431373	-1.68545	0.000844261128700538	0.00270745810238448	0.00130239920035473	3695	tags=32%, list=10%, signal=28%	8398/6416/5335/2206/9846/5608/3596/27040/26279/6850/2534/5602/8503/3635/5295/5320/5293/2205/3937/5336/695/23533/5579/10451/5294
KEGG_PRIMARY_BILE_ACID_BIOSYNTHESIS	KEGG_PRIMARY_BILE_ACID_BIOSYNTHESIS	16	-0.658253	-1.83251	0.0014618854486143	0.00460865582105526	0.00221695384714034	10059	tags=81%, list=28%, signal=58%	3295/23600/6718/1109/1581/1593/570/1582/9023/51302/9420/10858/8309
KEGG_SYSTEMIC_LUPUS_ERYTHEMATOSUS	KEGG_SYSTEMIC_LUPUS_ERYTHEMATOSUS	132	0.320413922504132	1.54937342210581	0.00171809206404153	0.00532608539852873	0.00256206711304438	2835	tags=25%, list=8%, signal=23%	3015/81/3017/8347/6628/8970/8357/8370/85236/3021/8349/8334/6632/8294/8348/9555/8341/8354/8329/8365/6741/55766/440689/87/3014/8356/8358/85235/8343/8352/317772/8969/8366
KEGG_THYROID_CANCER	KEGG_THYROID_CANCER	29	0.515558104275461	1.85108281138122	0.00189368333415613	0.00577418196972197	0.00277762007598397	2713	tags=38%, list=8%, signal=35%	10342/5468/999/595/3845/7170/5595/6934/3265/5605/5604
KEGG_CARDIAC_MUSCLE_CONTRACTION	KEGG_CARDIAC_MUSCLE_CONTRACTION	75	0.37681121577335	1.64701266857671	0.00198805840703096	0.00596417522109289	0.00286901467907694	4156	tags=37%, list=12%, signal=33%	1537/1337/7137/7170/27089/1345/784/125965/1340/9167/1351/9377/7384/1349/7388/7171/1350/1347/1327/1329/488/483/782/27092/29796/59285/7385/59283
KEGG_COMPLEMENT_AND_COAGULATION_CASCADES	KEGG_COMPLEMENT_AND_COAGULATION_CASCADES	69	-0.421777	-1.6018	0.00259402933943512	0.00753889776773332	0.00362652128046029	8995	tags=49%, list=25%, signal=37%	714/3827/3075/5104/624/713/2159/4153/712/710/7056/7450/2162/721/719/715/720/1361/716/5340/1380/2160/718/2157/2/1378/5345/729/5627/1675/3818/727/10747/730
KEGG_WNT_SIGNALING_PATHWAY	KEGG_WNT_SIGNALING_PATHWAY	151	0.29875832974025	1.47810727210791	0.00256790877574833	0.00753889776773332	0.00362652128046029	3735	tags=26%, list=10%, signal=23%	27101/5879/595/7477/64840/22943/5663/8607/1459/5518/1488/1457/8061/5331/80326/5529/5515/1855/79718/8323/4088/4041/7476/6934/5534/1460/1452/56998/5530/81839/5881/6500/2932/1454/6477/5467/7473/1857/7855
KEGG_RNA_POLYMERASE	KEGG_RNA_POLYMERASE	29	0.501914615097041	1.80209661933808	0.003018620735134	0.00863789933438346	0.00415518643702657	9134	tags=59%, list=26%, signal=44%	5432/5437/5440/10622/5439/30834/51082/5438/5434/5436/9533/5435/5433/51728/5441/661/11128
KEGG_ARRHYTHMOGENIC_RIGHT_VENTRICULAR_CARDIOMYOPATHY_ARVC	KEGG_ARRHYTHMOGENIC_RIGHT_VENTRICULAR_CARDIOMYOPATHY_ARVC	74	0.380096873068916	1.65141219398023	0.00402224674824837	0.0113354226541545	0.00545280659650896	5291	tags=42%, list=15%, signal=36%	3675/3691/3728/3655/3673/1495/1829/81/3694/71/1832/784/1824/60/3693/6934/5318/4000/87/488/3688/782/3696/27092/3678/59285/59283/2010/1605/22801/1000
KEGG_BIOSYNTHESIS_OF_UNSATURATED_FATTY_ACIDS	KEGG_BIOSYNTHESIS_OF_UNSATURATED_FATTY_ACIDS	22	0.557911945603812	1.86734145716812	0.00418786170829083	0.0116260041454044	0.00559258829858163	3984	tags=50%, list=11%, signal=44%	6319/122970/79071/201562/55432/51144/9524/55825/3030/9200/11332
KEGG_VIBRIO_CHOLERAE_INFECTION	KEGG_VIBRIO_CHOLERAE_INFECTION	54	0.397274714983573	1.60693477024191	0.00448130600634806	0.0122576899585403	0.00589645527151061	6756	tags=44%, list=19%, signal=36%	30001/9601/23480/10945/29927/51382/71/375/11014/60/11015/2778/7082/528/51606/9296/523/50617/525/8992/9414/245973/529/537
KEGG_OLFACTORY_TRANSDUCTION	KEGG_OLFACTORY_TRANSDUCTION	347	-0.291279	-1.3753	0.0045721761037326	0.0123249964535401	0.00592883247623602	14503	tags=44%, list=41%, signal=27%	143502/26716/135948/390077/219960/390445/390037/390197/1179/79310/26188/341799/390882/390054/135941/26707/26339/284433/391195/390063/219981/390174/341152/26532/219954/81797/130075/390066/121275/284383/390199/219983/26494/254973/219986/120796/127077/340980/389090/390648/815/196335/79541/817/219438/283297/8387/135946/338674/5132/442361/26531/4992/346517/120066/219469/138882/390431/816/390083/219858…
KEGG_ABC_TRANSPORTERS	KEGG_ABC_TRANSPORTERS	44	-0.479222	-1.67998	0.0056457972488415	0.015001689832636	0.00721643257370718	3082	tags=27%, list=9%, signal=25%	340273/10060/368/1080/9429/23461/5243/10350/23460/225/10351/10349
KEGG_ECM_RECEPTOR_INTERACTION	KEGG_ECM_RECEPTOR_INTERACTION	83	0.346290002178669	1.54249315012428	0.00620057810458579	0.0162437679922952	0.00781392348242834	3953	tags=27%, list=11%, signal=24%	3675/3918/3914/3161/3691/3655/6385/3909/3673/3694/6382/3381/375790/3693/960/2335/3688/3696/1301/50509/3678/3911
KEGG_B_CELL_RECEPTOR_SIGNALING_PATHWAY	KEGG_B_CELL_RECEPTOR_SIGNALING_PATHWAY	75	-0.397987	-1.53354	0.00643468591094095	0.0166229386032641	0.00799632021096464	3099	tags=31%, list=9%, signal=28%	1380/973/118788/6850/10892/930/8503/25780/5532/3635/975/5295/4772/5293/933/5336/695/974/4773/23533/5579/10451/5294
KEGG_PROSTATE_CANCER	KEGG_PROSTATE_CANCER	89	0.333151602739797	1.51082512129152	0.00739275001181827	0.0185871148613568	0.00894117013704202	6164	tags=37%, list=17%, signal=31%	1869/3320/3326/7184/7039/595/1017/3845/2950/898/10488/5291/5595/5970/2064/6934/3265/5605/5604/1956/2932/207/1026/9134/1871/5155/4824/1870/56034/148327/4893/1499/572
KEGG_INSULIN_SIGNALING_PATHWAY	KEGG_INSULIN_SIGNALING_PATHWAY	136	0.293956527169382	1.43502699163463	0.00739487365451829	0.0185871148613568	0.00894117013704202	3591	tags=24%, list=10%, signal=21%	3099/5834/5499/9322/3845/6009/805/5255/79660/2997/23624/5584/5571/3098/5291/5590/9470/5595/5836/5792/1978/6464/3265/5605/5604/1977/2932/2872/3667/207/5507/10211
KEGG_DRUG_METABOLISM_OTHER_ENZYMES	KEGG_DRUG_METABOLISM_OTHER_ENZYMES	51	0.401775410270235	1.6144808768453	0.00766459800749979	0.0190082030585995	0.00914373095631554	5829	tags=41%, list=16%, signal=34%	7083/3251/8833/978/7498/54575/7372/54658/3614/3615/54577/54578/7378/1553/7084/7371/54600/1890/54963/1577/8824
KEGG_GLYCOSYLPHOSPHATIDYLINOSITOL_GPI_ANCHOR_BIOSYNTHESIS	KEGG_GLYCOSYLPHOSPHATIDYLINOSITOL_GPI_ANCHOR_BIOSYNTHESIS	24	0.492378648533301	1.67677982360991	0.00915049972735365	0.022394644069576	0.0107727489864967	5496	tags=42%, list=15%, signal=35%	128869/51604/94005/84720/5277/54965/8733/54872/8818/284098
KEGG_ONE_CARBON_POOL_BY_FOLATE	KEGG_ONE_CARBON_POOL_BY_FOLATE	17	0.557908968391335	1.70836589089525	0.00938423748502237	0.0226684178209631	0.0109044454713179	3938	tags=47%, list=11%, signal=42%	6472/4522/471/7298/25902/2618/1719/10797
KEGG_GLUTATHIONE_METABOLISM	KEGG_GLUTATHIONE_METABOLISM	49	0.38959866894311	1.56559006406628	0.0108265626440885	0.0258171878435958	0.0124191339372136	3839	tags=29%, list=11%, signal=26%	6241/6611/6240/2937/4257/2950/9446/79017/26873/119391/4258/3417/2879/4259
KEGG_GLYCINE_SERINE_AND_THREONINE_METABOLISM	KEGG_GLYCINE_SERINE_AND_THREONINE_METABOLISM	31	-0.511929	-1.64973	0.0111374114447657	0.0262222598572964	0.0126139903105274	8003	tags=55%, list=22%, signal=43%	275/23464/6470/64902/314/635/2731/8639/2628/1610/63826/2593/51268/212/1757/27232/29958
KEGG_TASTE_TRANSDUCTION	KEGG_TASTE_TRANSDUCTION	51	-0.434191	-1.57783	0.011861814925415	0.0275787197015898	0.0132665035350036	12207	tags=57%, list=34%, signal=37%	50840/259285/2914/5566/2785/50839/54429/259286/338398/346562/40/83756/353164/6338/50832/50831/51764/773/5613/774/29850/80834/2784/5567/5330/80835/3745/5136/196883
KEGG_VIRAL_MYOCARDITIS	KEGG_VIRAL_MYOCARDITIS	68	-0.386973	-1.46793	0.0133467674326666	0.0306481326231603	0.0147430179568117	5275	tags=37%, list=15%, signal=31%	4629/3119/3117/3118/842/25/4624/3112/4625/3127/3123/3908/2534/3113/3122/940/3109/5551/3108/3111/1756/4621/3115/3683/959
KEGG_RENAL_CELL_CARCINOMA	KEGG_RENAL_CELL_CARCINOMA	70	0.351710229246675	1.50812807908816	0.0144738179174934	0.0328308552762655	0.0157929977276886	4968	tags=34%, list=14%, signal=30%	6513/4233/112399/5879/7039/6921/3845/7422/10298/56924/5291/5595/5058/6923/3265/5605/5604/207/5062/9978/54583/2271/7040/5155
KEGG_GLYOXYLATE_AND_DICARBOXYLATE_METABOLISM	KEGG_GLYOXYLATE_AND_DICARBOXYLATE_METABOLISM	15	0.573096178935049	1.68362643337816	0.0157499683096558	0.0352951097059757	0.0169784059140234	3938	tags=47%, list=11%, signal=42%	4522/4191/25902/4190/1431/283871/10797
KEGG_CHRONIC_MYELOID_LEUKEMIA	KEGG_CHRONIC_MYELOID_LEUKEMIA	73	0.345711576912334	1.49735940678558	0.0172099363448683	0.0381077161922085	0.0183313858310001	6657	tags=40%, list=19%, signal=32%	1869/598/595/3845/23624/1488/1019/5291/5595/4088/5970/1021/6464/3265/5605/5604/613/207/1026/3065/1871/7040/2122/3066/1870/4893/572/7042/4193
KEGG_ALDOSTERONE_REGULATED_SODIUM_REABSORPTION	KEGG_ALDOSTERONE_REGULATED_SODIUM_REABSORPTION	42	-0.451124	-1.56008	0.0187852834133467	0.0406286362195638	0.0195440525108258	6769	tags=45%, list=19%, signal=37%	8471/5170/478/6338/3758/3290/8503/480/486/5295/5293/6446/23533/3479/4306/5579/477/482/5294
KEGG_TYPE_II_DIABETES_MELLITUS	KEGG_TYPE_II_DIABETES_MELLITUS	47	-0.432445	-1.54547	0.0186201873951145	0.0406286362195638	0.0195440525108258	7615	tags=51%, list=21%, signal=40%	6833/3651/8471/2645/777/775/3767/9021/8913/5581/773/774/8651/776/6517/5602/8503/6514/5295/5293/9370/23533/8835/5294
KEGG_PHOSPHATIDYLINOSITOL_SIGNALING_SYSTEM	KEGG_PHOSPHATIDYLINOSITOL_SIGNALING_SYSTEM	76	-0.38177	-1.4775	0.0201752324918797	0.0431332556722946	0.0207488779408321	3944	tags=30%, list=11%, signal=27%	8867/163688/200576/5335/3631/5289/3709/5330/23236/51763/5305/8503/3707/3708/84812/3635/5295/5293/5336/23533/5579/5294/3633
KEGG_PORPHYRIN_AND_CHLOROPHYLL_METABOLISM	KEGG_PORPHYRIN_AND_CHLOROPHYLL_METABOLISM	41	0.401209811563898	1.56168725916174	0.0216357609088966	0.0457301310119859	0.0219980822638302	2946	tags=29%, list=8%, signal=27%	1356/54575/3145/1371/645/124454/54658/54577/211/54578/3052/2058
KEGG_PPAR_SIGNALING_PATHWAY	KEGG_PPAR_SIGNALING_PATHWAY	69	-0.367138	-1.3943	0.025648636743491	0.0536027689245992	0.025785146341771	6401	tags=35%, list=18%, signal=29%	5170/5360/335/6256/1581/6258/79966/28965/1579/364/126129/1593/10580/4023/1582/7350/2167/33/9370/8309/5346/948/34/23305
KEGG_ERBB_SIGNALING_PATHWAY	KEGG_ERBB_SIGNALING_PATHWAY	87	0.313296061307493	1.40438002762626	0.0267319874461896	0.0552461073887919	0.0265756600342236	3517	tags=26%, list=10%, signal=24%	7039/3845/2069/10298/56924/23624/5747/374/5291/6714/5595/5058/2064/1978/6464/3265/5605/5604/2065/1956/2932/207/5062
KEGG_LONG_TERM_DEPRESSION	KEGG_LONG_TERM_DEPRESSION	70	-0.376077	-1.43933	0.0273170820817935	0.0558349150243252	0.0268589008323013	6233	tags=34%, list=17%, signal=28%	5319/10842/5592/5332/2892/2983/773/2895/8398/2891/2977/3709/5330/2775/26279/23236/3708/2781/2982/5320/2890/3479/5579/4842
KEGG_NATURAL_KILLER_CELL_MEDIATED_CYTOTOXICITY	KEGG_NATURAL_KILLER_CELL_MEDIATED_CYTOTOXICITY	131	-0.328202	-1.3876	0.0308452248745424	0.0623609981159227	0.0299982164111683	3582	tags=23%, list=10%, signal=21%	10870/3459/5335/27040/6850/2534/3824/8503/51744/5532/3821/5295/4772/5293/259197/3937/5336/5551/356/4773/23533/919/4068/5579/10451/22914/3683/962/5294/7535
KEGG_VALINE_LEUCINE_AND_ISOLEUCINE_BIOSYNTHESIS	KEGG_VALINE_LEUCINE_AND_ISOLEUCINE_BIOSYNTHESIS	11	0.599663634741011	1.59301903474521	0.036354914821098	0.0727098296421959	0.0349764319161667	6176	tags=55%, list=17%, signal=45%	55699/7407/3376/587/5160/51520
KEGG_FC_GAMMA_R_MEDIATED_PHAGOCYTOSIS	KEGG_FC_GAMMA_R_MEDIATED_PHAGOCYTOSIS	96	-0.335376	-1.3465	0.0378378378378378	0.0748706152961472	0.0360158590841681	5090	tags=30%, list=14%, signal=26%	8396/273/5581/9103/8398/200576/5335/9846/27040/6850/653361/8503/3635/3055/5295/5293/7454/5336/10810/1794/26052/55616/23533/5788/5579/10451/8611/8613/5294
KEGG_PENTOSE_AND_GLUCURONATE_INTERCONVERSIONS	KEGG_PENTOSE_AND_GLUCURONATE_INTERCONVERSIONS	28	0.429875145882768	1.53469168469733	0.0388893709272642	0.076141294657591	0.036627108352548	2800	tags=29%, list=8%, signal=26%	6120/54575/27294/9942/7358/54658/54577/54578
KEGG_O_GLYCAN_BIOSYNTHESIS	KEGG_O_GLYCAN_BIOSYNTHESIS	30	0.406043861294025	1.47819389515015	0.0395637530820723	0.0766547715965151	0.0368741119734226	3579	tags=40%, list=10%, signal=36%	9334/2590/2591/11227/51809/79623/6482/29071/79695/56913/55808/55568
KEGG_NOTCH_SIGNALING_PATHWAY	KEGG_NOTCH_SIGNALING_PATHWAY	47	0.35911992832185	1.42377788889456	0.0402039345987144	0.0770920807769163	0.0370844757557322	7193	tags=51%, list=20%, signal=41%	51107/5663/22938/1488/1855/8650/23385/55851/182/3955/113878/23220/1857/3714/3065/3280/151636/3066/388585/6868/9541/54567/84441/9612
KEGG_FATTY_ACID_METABOLISM	KEGG_FATTY_ACID_METABOLISM	42	-0.413254	-1.42912	0.0451127819548872	0.085622218812337	0.0411878245560195	6493	tags=33%, list=18%, signal=27%	3033/130/126/127/1579/126129/10455/33/36/38/124/34/23305/125
KEGG_BASAL_TRANSCRIPTION_FACTORS	KEGG_BASAL_TRANSCRIPTION_FACTORS	35	0.403142603127173	1.5185000616052	0.0456256874484499	0.0857209885395119	0.0412353368752604	4367	tags=29%, list=12%, signal=25%	9569/2963/6880/6879/2961/2958/2962/6874/6878/2967
KEGG_VASOPRESSIN_REGULATED_WATER_REABSORPTION	KEGG_VASOPRESSIN_REGULATED_WATER_REABSORPTION	44	0.367023016183015	1.44753604791591	0.0465495682413207	0.0865821969288564	0.0416496136896027	5793	tags=36%, list=16%, signal=30%	8655/10488/5868/396/10540/8766/1781/2778/84516/5878/1778/4905/6810/148327/1639/5869
KEGG_TRYPTOPHAN_METABOLISM	KEGG_TRYPTOPHAN_METABOLISM	40	-0.420642	-1.44443	0.0490341753343239	0.0903005605166757	0.0434383001919493	9534	tags=45%, list=27%, signal=33%	223/217/1544/6999/121278/1543/3033/438/847/55753/8564/7166/1545/38/23498/169355/11185/316
