# Supplementary material for: Exploring prognostic genes related to lactylation and programmed cell death in pancreatic ductal adenocarcinoma: a comprehensive study combining bulk transcriptomics and experimental verification
Source: Front Genet. 2026 Mar 12;17:1774953. doi: 10.3389/fgene.2026.1774953 (PMC13017068; doi:10.3389/fgene.2026.1774953)
Supplement: Supplementary file 12 [file Table7.xlsx]

## Sheet: 05.SOD1.res
ID	Description	setSize	enrichmentScore	NES	pvalue	p.adjust	qvalue	rank	leading_edge	core_enrichment
KEGG_OXIDATIVE_PHOSPHORYLATION	KEGG_OXIDATIVE_PHOSPHORYLATION	119	0.81497917156466	3.20416243341271	2.58849624734177e-44	4.81460302005569e-42	1.96180768219587e-42	2098	tags=65%, list=6%, signal=61%	1349/522/509/4695/518/4697/5464/4709/4694/539/4717/9377/10975/27089/4706/27068/1350/1355/1327/1351/4708/1329/1347/6389/4716/4731/4702/10632/4722/4713/4707/4715/7388/7386/4711/4705/6391/1337/1345/29796/10063/4724/521/4720/9551/4726/1340/7385/514/7381/516/9296/517/10476/4718/4696/4725/4728/513/506/390424/4712/1537/4700/6390/4704/4714/8992/9167/64077/6392/126328/4723/1353/374291/7384/515
KEGG_HUNTINGTONS_DISEASE	KEGG_HUNTINGTONS_DISEASE	176	0.705973293634702	2.89324044980659	7.28131397119027e-35	6.77162199320695e-33	2.75923476803e-33	3851	tags=57%, list=11%, signal=51%	6647/1349/522/509/4695/518/4697/4709/4694/539/4717/9377/10975/27089/4706/1350/1327/7416/1351/4708/1329/1347/6389/54205/4716/4731/7417/84699/4702/4722/5439/4713/4707/4715/7388/7386/4711/4705/292/6391/1337/1345/29796/4724/4720/4726/1340/7385/514/148327/7381/516/90993/5331/1211/291/517/10476/5435/4718/4696/4725/4728/513/506/390424/4712/5332/1537/4700/5437/6390/4704/3065/1212/4714/146754/9167/5438/63…
KEGG_PARKINSONS_DISEASE	KEGG_PARKINSONS_DISEASE	117	0.773653393523486	3.03600900308562	4.36305993112492e-34	2.70509715729745e-32	1.10224671944208e-32	2383	tags=62%, list=7%, signal=58%	1349/522/509/4695/518/4697/4709/4694/539/4717/9377/10975/27089/4706/1350/1327/7416/1351/4708/1329/1347/6389/54205/4716/4731/7417/4702/4722/4713/4707/4715/7388/7386/4711/4705/292/6391/1337/1345/29796/4724/4720/4726/1340/7385/514/7381/516/291/517/10476/4718/4696/4725/4728/513/506/390424/4712/1537/4700/6390/4704/4714/9167/6392/4723/374291/7384/515/7419/11315
KEGG_RIBOSOME	KEGG_RIBOSOME	88	0.809908864276206	3.06233122638985	2.1883549033022e-32	1.01758503003552e-30	4.14635665888838e-31	5299	tags=86%, list=15%, signal=74%	6229/6207/6143/6170/25873/6155/6188/6160/6147/2197/6157/6171/6230/7311/6233/6176/6164/6234/6136/6142/6133/6181/51065/6222/6231/6235/6227/6209/28998/6210/6187/6166/6191/6175/6156/6168/6206/9349/6167/6223/6232/6158/6132/6141/6137/51121/9045/6205/11224/23521/6203/6217/6165/6146/4736/6169/6134/6152/6189/6130/3921/6159/6224/6135/51187/6129/6228/6122/6161/6202/200916/6144/6193/6201/6139/6154
KEGG_ALZHEIMERS_DISEASE	KEGG_ALZHEIMERS_DISEASE	160	0.698539410411175	2.83539750661074	2.231627635886e-30	8.30165480549593e-29	3.38267767965878e-29	2098	tags=48%, list=6%, signal=45%	1349/25825/522/509/4695/518/11261/4697/4709/4694/539/4717/9377/10975/27089/4706/1350/3028/1327/1351/4708/1329/1347/6389/54205/4716/4731/51107/5595/4702/4722/4713/4707/4715/7388/7386/4711/4705/6391/1337/1345/29796/4724/4720/4726/1340/7385/514/7381/516/5331/517/10476/4718/4696/4725/572/4728/513/506/390424/4712/5332/1537/4700/6390/4704/4714/55851/9167/6392/1020/4723/374291/7384/515
KEGG_FOCAL_ADHESION	KEGG_FOCAL_ADHESION	198	-0.479584	-2.48351	3.5446766124252e-17	1.09884974985181e-15	4.47748624727394e-16	6318	tags=47%, list=18%, signal=39%	7148/1499/3695/3690/595/5155/64098/80310/1398/55742/5062/2002/2932/3082/5579/87/5294/6696/596/3791/2324/7450/1956/5906/5594/10451/1101/3913/5728/2321/3696/6654/3479/2534/208/673/5295/1286/5063/1950/7424/2909/50509/3371/10319/3672/4659/3611/7060/1292/7094/3915/1301/3688/5156/5894/5293/23533/22801/88/3908/1291/4638/329/1282/5159/2889/1284/857/6655/1278/1290/5290/56034/3685/7057/1281/3678/85366/1277…
KEGG_ECM_RECEPTOR_INTERACTION	KEGG_ECM_RECEPTOR_INTERACTION	83	-0.607066	-2.81471	5.49247037034208e-14	1.45942784126232e-12	5.9467348370621e-13	4608	tags=49%, list=13%, signal=43%	6696/7450/960/1101/3913/3696/6383/1286/948/50509/3371/10319/9899/3672/7060/1292/3915/1301/3688/22801/3908/1291/1282/1284/3339/1278/1290/3685/7057/1281/3678/1277/3676/1289/3910/131873/7058/2335/1293/3912/284217
KEGG_SPLICEOSOME	KEGG_SPLICEOSOME	127	0.574596771886862	2.27090578501811	8.78271923199568e-12	2.04198222143899e-10	8.32047085136433e-11	6053	tags=43%, list=17%, signal=36%	6632/6637/10084/25804/6635/51690/6636/9939/23658/6633/4809/83443/27339/51639/6631/57819/3183/51503/84991/4116/6626/9416/8896/11157/8559/56949/151903/22827/153527/84321/3304/6628/10907/6428/51691/4670/10713/25949/3178/10262/6627/8175/24148/3303/9092/6629/27258/10929/55696/9343/8683/56259/10465/51340/51645
KEGG_PEROXISOME	KEGG_PEROXISOME	78	0.647105412315992	2.39416171738885	1.18716648350611e-11	2.45347739924597e-10	9.99719144005147e-11	7554	tags=59%, list=21%, signal=47%	6647/8799/26063/10654/25824/5264/189/8443/51703/10455/1891/9409/5052/196743/373156/10901/92960/55825/7498/5827/11001/5824/3417/570/3295/8800/83594/55711/4598/6342/10005/8528/5191/5828/2181/51/23600/5825/5194/30/5826/3155/5830/847/54363/26061
KEGG_PROTEASOME	KEGG_PROTEASOME	46	0.728386929373468	2.45791675220498	5.39831655295861e-11	1.0040868788503e-09	4.09135570329495e-10	4395	tags=63%, list=12%, signal=55%	7979/5691/51371/5710/5692/5686/5707/5720/5721/5689/5704/5685/5719/5693/5696/5682/5699/5709/5684/5714/5702/5701/5695/5705/5706/5694/5690/5688/10213
KEGG_METABOLISM_OF_XENOBIOTICS_BY_CYTOCHROME_P450	KEGG_METABOLISM_OF_XENOBIOTICS_BY_CYTOCHROME_P450	69	0.651056985596141	2.37563141084172	1.11333900986017e-10	1.88255505303629e-09	7.67085250812748e-10	5015	tags=52%, list=14%, signal=45%	4258/4259/218/8644/1562/2950/9446/29785/1555/1577/54576/1557/126/130/1109/27294/2948/1559/373156/2947/119391/1551/1576/54600/54658/4257/79799/54577/221/7365/2938/7364/2954/7366/221357/1646
KEGG_RETINOL_METABOLISM	KEGG_RETINOL_METABOLISM	64	0.656126176841465	2.36607209123293	2.71444474661025e-10	4.20738935724589e-09	1.71438615575384e-09	5203	tags=55%, list=15%, signal=47%	1562/1555/1577/8694/54576/1557/54884/126/130/1559/84649/1551/10901/1576/157506/284541/53630/317749/145226/54600/54658/51109/5959/1549/8228/79799/54577/9227/7365/9249/7364/7366/216/10170/1579
KEGG_DRUG_METABOLISM_CYTOCHROME_P450	KEGG_DRUG_METABOLISM_CYTOCHROME_P450	71	0.616214149969743	2.25820888101844	4.30697827616798e-09	6.16229199513264e-08	2.51095089784692e-08	4273	tags=46%, list=12%, signal=41%	4258/4259/218/1562/2950/9446/1555/1577/54576/1557/126/130/2948/1559/373156/2947/119391/1551/2330/1576/4129/54600/54658/1549/4257/79799/54577/221/7365/2938/7364/2954/7366
KEGG_CITRATE_CYCLE_TCA_CYCLE	KEGG_CITRATE_CYCLE_TCA_CYCLE	31	0.737132822094657	2.31553999603578	1.98607299648986e-08	2.46273051564743e-07	1.00348951401593e-07	5953	tags=58%, list=17%, signal=48%	2271/6389/4191/6391/5160/8802/6390/4190/6392/5106/3417/8801/1738/5105/3420/3421/4967/1431
KEGG_CARDIAC_MUSCLE_CONTRACTION	KEGG_CARDIAC_MUSCLE_CONTRACTION	75	0.599500427391301	2.20917657753545	1.96330891133766e-08	2.46273051564743e-07	1.00348951401593e-07	2704	tags=33%, list=8%, signal=31%	1349/9377/10975/27089/1350/1327/1351/1329/1347/7388/7386/481/1337/1345/29796/1340/7385/7381/6548/1537/7134/9167/7384/7139/7170
KEGG_ARGININE_AND_PROLINE_METABOLISM	KEGG_ARGININE_AND_PROLINE_METABOLISM	54	0.642674585570503	2.23737345546015	4.57498993576326e-08	5.0055772238351e-07	2.03962399612975e-07	4461	tags=44%, list=13%, signal=39%	217/435/79814/548596/2805/1159/26/445/5832/29920/2746/1152/4129/2806/223/6611/501/4942/65263/8659/95/6303/162417/5009
KEGG_PATHWAYS_IN_CANCER	KEGG_PATHWAYS_IN_CANCER	325	-0.305016	-1.66501	4.48532409814155e-08	5.0055772238351e-07	2.03962399612975e-07	5546	tags=34%, list=16%, signal=29%	7976/2252/1398/81029/2932/3082/8074/9063/8326/1438/405/5579/675/1612/5294/596/7048/1956/9134/5594/1441/4436/2256/8517/4292/3716/8321/2246/3913/5728/7479/51684/9915/6654/2736/3479/3569/2255/4893/7040/7474/5743/2247/83439/4089/208/367/7704/673/1496/2250/842/5295/1286/8323/7043/51176/2322/1950/7424/2257/1021/51384/10401/10319/8324/7481/867/2475/3915/3688/5156/7187/1856/5894/5293/23533/1436/8900/3908…
KEGG_PYRIMIDINE_METABOLISM	KEGG_PYRIMIDINE_METABOLISM	97	0.552360193976124	2.12092760388635	4.90217769530675e-08	5.06558361848364e-07	2.06407481907653e-07	6958	tags=47%, list=20%, signal=38%	4860/51728/377841/5439/84265/5425/4830/51727/5435/30834/51251/9533/5437/955/5438/957/57804/56655/30833/318/3704/56474/7371/4832/51082/10623/5434/4833/5432/87178/5441/124583/1841/4831/23649/10714/956/1854/1723/7372/5436/1635/84172/5440/54963/10587
KEGG_GLYCOLYSIS_GLUCONEOGENESIS	KEGG_GLYCOLYSIS_GLUCONEOGENESIS	60	0.616568178247081	2.19073427220198	1.33203140870413e-07	1.30398864220509e-06	5.31336628402755e-07	6277	tags=50%, list=18%, signal=41%	217/218/55902/5160/126/130/5211/10327/5313/130589/2203/5106/229/223/2821/501/226/3099/221/1738/84532/3948/5105/5214/3939/7167/3098/230/224/222
KEGG_PURINE_METABOLISM	KEGG_PURINE_METABOLISM	158	0.480961989391268	1.94974460499397	2.15405490575082e-07	2.00327106234827e-06	8.16273437968733e-07	4741	tags=35%, list=13%, signal=30%	4860/51728/11164/954/377841/5439/353/84265/3251/471/5425/4830/1716/2618/2272/5435/30834/51251/9533/203/5437/5313/50940/2987/9615/955/5438/7498/957/57804/204/56655/30833/318/3704/205/4832/51292/51082/10623/5434/4833/5432/87178/5441/124583/122481/2984/4831/58497/23649/10714/5634/5152/956
KEGG_BUTANOATE_METABOLISM	KEGG_BUTANOATE_METABOLISM	34	0.685253151539175	2.19754350317459	8.11979953741954e-07	7.19182244742874e-06	2.93045396839202e-06	4285	tags=47%, list=12%, signal=41%	57016/217/622/1892/5160/65985/35/116285/223/501/3158/39/3030/56898/7915/3033
KEGG_AMINOACYL_TRNA_BIOSYNTHESIS	KEGG_AMINOACYL_TRNA_BIOSYNTHESIS	41	0.656711397116831	2.18683260041335	1.14596923547639e-06	9.68864899084588e-06	3.94783660068423e-06	6067	tags=56%, list=17%, signal=47%	10056/2193/123263/51067/10352/80222/5917/3735/123283/3035/7407/10667/833/118672/55699/23438/6301/124454/55157/92935/79587/2617/2058
KEGG_PYRUVATE_METABOLISM	KEGG_PYRUVATE_METABOLISM	40	0.662412560933239	2.1871047240024	1.20518041565591e-06	9.74624162226082e-06	3.97130388682954e-06	6404	tags=62%, list=18%, signal=51%	217/55902/4191/5160/84264/3029/197257/5313/4190/5106/223/501/39/2739/1738/97/84532/3948/5105/9380/3939/4199/224/31/98
KEGG_TERPENOID_BACKBONE_BIOSYNTHESIS	KEGG_TERPENOID_BACKBONE_BIOSYNTHESIS	15	0.83282921287619	2.20951726292752	1.34480497600629e-06	1.04222385640487e-05	4.24675255580933e-06	2854	tags=67%, list=8%, signal=61%	23590/10654/9453/3422/4597/3156/2224/3158/39/4598
KEGG_JAK_STAT_SIGNALING_PATHWAY	KEGG_JAK_STAT_SIGNALING_PATHWAY	154	-0.36546	-1.83099	1.43757164522864e-06	1.06955330405011e-05	4.35811193500894e-06	5691	tags=33%, list=16%, signal=28%	7173/3718/3558/5292/3448/9063/1438/1439/3586/5294/3581/2056/1441/3716/3572/3568/6654/55801/10251/3569/3587/50615/3447/3560/208/3596/5295/3977/6775/10401/3589/9180/2690/3575/867/3458/3953/3559/5293/23533/3952/5617/2033/9655/868/6655/5290/6773/30837/3595/10000
KEGG_PORPHYRIN_AND_CHLOROPHYLL_METABOLISM	KEGG_PORPHYRIN_AND_CHLOROPHYLL_METABOLISM	41	0.651410749919403	2.16918157723099	1.63196234311797e-06	1.16748075315362e-05	4.75713719451391e-06	9174	tags=73%, list=26%, signal=54%	3163/645/1355/3052/54576/2990/211/326625/54600/54658/3145/79799/54577/7365/7364/7390/7366/644/124454/210/2058/54657/54575/54578/2495/54490/7363/7367/7389/5498
KEGG_DRUG_METABOLISM_OTHER_ENZYMES	KEGG_DRUG_METABOLISM_OTHER_ENZYMES	51	0.616909733883338	2.13065666607355	2.37059577410113e-06	1.63307708882522e-05	6.65430392730142e-06	9012	tags=65%, list=25%, signal=48%	7172/1577/3251/54576/2990/1551/8824/1576/7498/3704/7371/54600/54658/10/1549/79799/54577/9/7365/7364/7366/3615/7372/54657/54963/54575/54578/221223/7083/54490/7363/7367/1066
KEGG_HEMATOPOIETIC_CELL_LINEAGE	KEGG_HEMATOPOIETIC_CELL_LINEAGE	84	-0.447309	-2.0772	2.66951961269743e-06	1.76197392731844e-05	7.17952024713795e-06	6069	tags=43%, list=17%, signal=36%	914/929/3815/3565/2814/3690/917/7173/1438/3581/2056/960/1441/2209/952/3568/3569/1378/4311/925/1435/3684/945/948/2322/926/920/3672/3589/3575/3559/1436/7066/3554/3678/3676
KEGG_CYTOKINE_CYTOKINE_RECEPTOR_INTERACTION	KEGG_CYTOKINE_CYTOKINE_RECEPTOR_INTERACTION	261	-0.307701	-1.6278	2.74716365012014e-06	1.76197392731844e-05	7.17952024713795e-06	5503	tags=30%, list=15%, signal=25%	3558/414062/3604/3448/3082/1438/1439/3586/6352/6355/7048/6348/3791/23765/2324/1956/3581/8740/6373/2056/1441/80301/3572/2321/10663/3568/8807/55801/3569/3587/7040/50615/3447/3560/3596/658/1435/729230/7043/1896/2322/1950/7424/1232/3977/9560/659/1233/6356/3589/4283/9180/2690/3575/3458/3627/1234/3953/3559/5156/55504/944/1436/3952/6351/1237/5617/3624/5159/7292/60401/7042/3554/56034/1230/6387/93/3595
KEGG_SMALL_CELL_LUNG_CANCER	KEGG_SMALL_CELL_LUNG_CANCER	84	-0.431966	-2.00595	8.81099878764399e-06	5.40711055656351e-05	2.20323689910907e-05	4652	tags=36%, list=13%, signal=31%	5294/596/9134/8517/3913/5728/5743/208/842/5295/1286/1021/10401/10319/3915/3688/7187/5293/23533/3908/329/1282/1284/5290/3685/3910/2335/3912/10000/284217
KEGG_REGULATION_OF_ACTIN_CYTOSKELETON	KEGG_REGULATION_OF_ACTIN_CYTOSKELETON	212	-0.311658	-1.6258	9.01185092760584e-06	5.40711055656351e-05	2.20323689910907e-05	5558	tags=34%, list=16%, signal=29%	80310/10152/2252/1398/5062/8074/7074/87/5294/3683/1956/5594/26230/2256/10451/2246/3696/6654/2255/4893/3984/2247/55740/5217/673/2250/3684/1133/5295/1132/5063/1950/3071/2909/89846/2257/3689/3687/3672/50649/4659/9459/3688/10163/5156/5894/5293/23533/22801/2768/88/4478/4638/8936/4627/5159/4628/6655/200576/5290/56034/3685/3678/85366/2149/1073/3676/22808/2335/5962/2260/54434/2245
KEGG_LINOLEIC_ACID_METABOLISM	KEGG_LINOLEIC_ACID_METABOLISM	29	0.673373385155312	2.07978443366161	1.41079861557285e-05	8.2002669530172e-05	3.34136514214623e-05	2132	tags=41%, list=6%, signal=39%	57016/1573/1562/8399/1577/1557/50487/1559/1551/123745/1576/5321
KEGG_FATTY_ACID_METABOLISM	KEGG_FATTY_ACID_METABOLISM	42	0.62292539472324	2.07098659801777	1.52761354134923e-05	8.6101854148775e-05	3.50839473611307e-05	6129	tags=55%, list=17%, signal=45%	217/1892/1632/51703/126/130/10455/1374/284541/35/223/2639/501/39/3030/10449/2181/3033/51/1376/1579/224/30
KEGG_GLUTATHIONE_METABOLISM	KEGG_GLUTATHIONE_METABOLISM	49	0.588138595878166	2.00621386834509	1.78422655467383e-05	9.76076879909802e-05	3.97722327976829e-05	4041	tags=39%, list=11%, signal=34%	2877/4258/4259/2950/79017/9446/2937/2936/2948/373156/2947/119391/3417/6611/4257/2938/2879/2954/2539
KEGG_MELANOMA	KEGG_MELANOMA	71	-0.450305	-2.02612	2.26365270412292e-05	0.000120296972276246	4.90174420140902e-05	5973	tags=46%, list=17%, signal=39%	595/5155/80310/2252/3082/8074/5294/1956/5594/2256/2246/5728/3479/2255/4893/2247/208/673/2250/5295/1950/2257/1021/5156/5894/5293/23533/5159/5290/56034/2260/10000/3480
KEGG_PENTOSE_AND_GLUCURONATE_INTERCONVERSIONS	KEGG_PENTOSE_AND_GLUCURONATE_INTERCONVERSIONS	28	0.650593901174401	2.01009628628107	5.52943695675727e-05	0.000277966290258609	0.000113263004519637	9501	tags=71%, list=27%, signal=52%	51084/54576/2990/27294/54600/54658/51181/79799/54577/7365/7364/7366/9942/54657/54575/54578/54490/7363/7367/6120
KEGG_ARACHIDONIC_ACID_METABOLISM	KEGG_ARACHIDONIC_ACID_METABOLISM	58	0.543693197157329	1.92088392612003	5.43355123173184e-05	0.000277966290258609	0.000113263004519637	3993	tags=34%, list=11%, signal=31%	873/2877/8529/1573/8644/1562/8399/1555/1557/50487/1559/123745/284541/4051/5321/80142/874/6916/2879/64600
KEGG_PROPANOATE_METABOLISM	KEGG_PROPANOATE_METABOLISM	33	0.627764586292703	2.0013809967658	6.77513693759811e-05	0.000323121915485448	0.00013166258016385	6286	tags=55%, list=18%, signal=45%	217/26275/1892/55902/8802/5096/223/8801/501/39/3030/84532/84693/3948/3939/224/31/5095
KEGG_GLIOMA	KEGG_GLIOMA	65	-0.434415	-1.93564	6.74424365251637e-05	0.000323121915485448	0.00013166258016385	5031	tags=40%, list=14%, signal=34%	5579/5294/1956/5594/5728/6654/3479/4893/208/673/5295/1950/1021/2475/5156/5894/5293/23533/5159/815/6655/5290/53358/5335/10000/3480
KEGG_ASCORBATE_AND_ALDARATE_METABOLISM	KEGG_ASCORBATE_AND_ALDARATE_METABOLISM	25	0.676355282982795	2.03400672617258	7.41177787693584e-05	0.00033624163051465	0.000137008474233474	8937	tags=76%, list=25%, signal=57%	217/54576/223/54600/54658/501/79799/54577/7365/7364/7366/55586/224/54657/54575/54578/54490/7363/7367
KEGG_AMINO_SUGAR_AND_NUCLEOTIDE_SUGAR_METABOLISM	KEGG_AMINO_SUGAR_AND_NUCLEOTIDE_SUGAR_METABOLISM	44	0.58781047152583	1.97241524132487	7.34282899857924e-05	0.00033624163051465	0.000137008474233474	3297	tags=36%, list=9%, signal=33%	2762/7264/54187/2582/29926/10007/2673/197258/2821/55907/51706/2585/2592/6675/4351/3099
KEGG_HISTIDINE_METABOLISM	KEGG_HISTIDINE_METABOLISM	29	0.634919337468719	1.9610150680274	0.000147038489303736	0.000651170452630831	0.000265332612277418	6277	tags=55%, list=18%, signal=46%	217/218/26/114049/1644/91703/4129/51451/55798/223/501/221/3176/60487/224/222
KEGG_RNA_POLYMERASE	KEGG_RNA_POLYMERASE	29	0.633473058537382	1.95654808362552	0.000155162082257047	0.000655912438632064	0.000267264830681995	3338	tags=45%, list=9%, signal=41%	51728/5439/84265/5435/30834/9533/5437/5438/51082/10623/5434/5432/5441
KEGG_TGF_BETA_SIGNALING_PATHWAY	KEGG_TGF_BETA_SIGNALING_PATHWAY	86	-0.394979	-1.82552	0.000153318033965465	0.000655912438632064	0.000267264830681995	5972	tags=37%, list=17%, signal=31%	4087/1634/4093/3400/5308/7048/654/5594/7040/151449/4052/4089/658/10468/7043/659/353500/8646/7060/3458/5934/9765/3624/2033/7042/64750/7057/7058/4092/5933/93/392255
KEGG_FRUCTOSE_AND_MANNOSE_METABOLISM	KEGG_FRUCTOSE_AND_MANNOSE_METABOLISM	34	0.600407275881766	1.92545062420964	0.00017834445017102	0.000737157060706884	0.000300369600288034	5922	tags=56%, list=17%, signal=47%	2762/57016/7264/6652/5211/29926/2203/5208/229/197258/5209/226/4351/3099/29925/5214/7167/3098/230
KEGG_VALINE_LEUCINE_AND_ISOLEUCINE_DEGRADATION	KEGG_VALINE_LEUCINE_AND_ISOLEUCINE_DEGRADATION	44	0.558975944977413	1.87566014355866	0.000321019001644835	0.00129258134028602	0.000526688491797359	6777	tags=50%, list=19%, signal=41%	217/26275/1892/3028/5096/3712/64087/35/223/501/3158/39/3030/10449/1738/84693/3033/587/224/30/5095/3155
KEGG_GLYCEROPHOSPHOLIPID_METABOLISM	KEGG_GLYCEROPHOSPHOLIPID_METABOLISM	76	0.48208937067512	1.77876602939593	0.000326620016093779	0.00129258134028602	0.000526688491797359	5451	tags=37%, list=15%, signal=31%	8399/8443/8612/50487/5833/254531/123745/2819/1040/10555/43/55500/5321/10423/1608/23171/11313/154141/56994/64600/8526/1609/79888/5337/79143/10400/56894/10554
KEGG_PPAR_SIGNALING_PATHWAY	KEGG_PPAR_SIGNALING_PATHWAY	69	0.488668763149615	1.78309562591118	0.000349791482880608	0.00135544199616236	0.000552302341390434	6464	tags=45%, list=18%, signal=37%	1622/51703/10999/2172/4312/1374/284541/5106/11001/2168/10062/376497/3158/335/6342/10998/5468/5105/7316/2181/6319/1593/51/1376/1579/2171/2173/4199/336/30/2169
KEGG_AMYOTROPHIC_LATERAL_SCLEROSIS_ALS	KEGG_AMYOTROPHIC_LATERAL_SCLEROSIS_ALS	53	0.526965603127331	1.82723351038091	0.000366916574033782	0.00139278536265885	0.00056751865371498	5804	tags=36%, list=16%, signal=30%	6647/11261/54205/572/9973/5879/581/834/637/5606/10452/5534/598/1616/2902/5603/84134/836/5608
KEGG_CELL_ADHESION_MOLECULES_CAMS	KEGG_CELL_ADHESION_MOLECULES_CAMS	130	-0.322011	-1.57192	0.000391505243239488	0.00145639950485089	0.000593439526594592	5099	tags=32%, list=14%, signal=28%	5010/941/3385/3117/29851/3683/5797/1493/6693/940/3696/2734/6383/257194/925/3684/3897/83700/80381/57502/3111/7412/926/3689/920/9369/23705/57555/6614/942/5788/3688/10666/3383/8506/4685/3685/29126/80380/1462/3676/1000
KEGG_STEROID_HORMONE_BIOSYNTHESIS	KEGG_STEROID_HORMONE_BIOSYNTHESIS	55	0.529379595132319	1.85163385130143	0.000437601792880404	0.00159595947991677	0.000650306069915152	5095	tags=45%, list=14%, signal=39%	3294/8644/1577/3291/54576/1109/79644/1551/1576/54600/54658/51478/79799/54577/7365/7364/6783/51144/412/7366/6820/7923/1646/3292/1312
KEGG_VASOPRESSIN_REGULATED_WATER_REABSORPTION	KEGG_VASOPRESSIN_REGULATED_WATER_REABSORPTION	44	0.553202110739432	1.85628587378372	0.000492224860086772	0.00176065046107961	0.000717412751543474	7618	tags=48%, list=21%, signal=38%	84699/148327/90993/8766/84516/8655/51626/359/6810/10488/5878/4905/10540/10671/9230/140735/5568/5869/1780/79659/551
KEGG_PROSTATE_CANCER	KEGG_PROSTATE_CANCER	89	-0.363658	-1.70497	0.000528063461710092	0.00185320384675617	0.000755125506318304	4652	tags=39%, list=13%, signal=34%	5294/596/1956/9134/1385/5594/6716/8517/5728/6654/3479/4893/83439/208/367/64764/673/842/5295/51176/1950/2475/5156/5894/5293/23533/2033/5159/6655/5290/56034/2308/2260/10000/3480
KEGG_STEROID_BIOSYNTHESIS	KEGG_STEROID_BIOSYNTHESIS	17	0.701836340064553	1.9186665086854	0.000571040532816147	0.00196691739081117	0.000801460396934943	6618	tags=76%, list=19%, signal=62%	10682/1717/50814/1718/2222/6307/51478/7108/1594/6713/6309/4047/1595
KEGG_DILATED_CARDIOMYOPATHY	KEGG_DILATED_CARDIOMYOPATHY	90	-0.353504	-1.64882	0.000620015773070511	0.00209678061438391	0.000854375802125872	6347	tags=34%, list=18%, signal=28%	109/108/3695/3690/785/5350/4625/1756/115/3696/3479/7040/6262/7043/783/10368/781/3672/113/4624/6444/3688/22801/3908/107/6546/7273/7042/3685/3678/3676
KEGG_GLYOXYLATE_AND_DICARBOXYLATE_METABOLISM	KEGG_GLYOXYLATE_AND_DICARBOXYLATE_METABOLISM	15	0.706853493738787	1.87530044891528	0.000643196551354597	0.00213633140271348	0.000870491573261861	8634	tags=67%, list=24%, signal=51%	4191/132158/283871/4190/125061/9380/1431/54363/4522/441024
KEGG_LIMONENE_AND_PINENE_DEGRADATION	KEGG_LIMONENE_AND_PINENE_DEGRADATION	10	0.779767820059051	1.8472704999557	0.000730267948358496	0.00234189376542552	0.000954252128526528	3280	tags=60%, list=9%, signal=54%	217/1892/223/501/3030/55432
KEGG_T_CELL_RECEPTOR_SIGNALING_PATHWAY	KEGG_T_CELL_RECEPTOR_SIGNALING_PATHWAY	108	-0.331079	-1.6036	0.000728133020540208	0.00234189376542552	0.000954252128526528	6019	tags=39%, list=17%, signal=32%	3702/917/3558/5062/2932/4775/3586/4772/5294/1326/29851/5594/1493/6885/940/10451/8517/6654/5532/2534/4893/208/925/5295/5063/926/920/867/3458/10892/5788/5588/3937/5894/5293/23533/868/10725/6655/5290/5335/10000
KEGG_MATURITY_ONSET_DIABETES_OF_THE_YOUNG	KEGG_MATURITY_ONSET_DIABETES_OF_THE_YOUNG	25	0.626868685460664	1.88518542655693	0.000808554366707928	0.00250651853679458	0.00102133183163107	4314	tags=40%, list=12%, signal=35%	3172/3170/3171/3174/3280/5313/6928/6927/3651/5078
KEGG_BASE_EXCISION_REPAIR	KEGG_BASE_EXCISION_REPAIR	35	0.583812410963444	1.88024374420145	0.000798055747660416	0.00250651853679458	0.00102133183163107	12188	tags=77%, list=34%, signal=51%	4913/5425/23583/5423/27301/57804/56655/4350/27343/10714/10039/4968/142/8930/328/143/10357/2237/79661/100506595/7374/7515/252969/5427/3980/5111/55247
KEGG_SNARE_INTERACTIONS_IN_VESICULAR_TRANSPORT	KEGG_SNARE_INTERACTIONS_IN_VESICULAR_TRANSPORT	38	0.555777703117351	1.82240028489044	0.000866910445959779	0.00264336627784457	0.00107709322017436	3092	tags=34%, list=9%, signal=31%	55850/8677/6809/662/8673/51272/6810/6804/10228/415117/9342/53407/6811
KEGG_NEUROACTIVE_LIGAND_RECEPTOR_INTERACTION	KEGG_NEUROACTIVE_LIGAND_RECEPTOR_INTERACTION	272	-0.251941	-1.33343	0.00096606116377537	0.00289818349132611	0.00118092366369824	6314	tags=27%, list=18%, signal=22%	887/3274/55584/8001/116443/55879/2898/2847/7252/7253/5028/5737/53829/1910/552/10800/7201/135/1140/3362/140/2832/53637/2743/185/1511/1142/2587/2911/2925/1133/3355/1903/1132/59350/4543/1136/1902/154/165829/5030/1909/3061/728/2570/2358/2897/719/4987/2690/2846/4889/5023/8973/23566/3953/5031/2837/2357/3952/5617/2359/3363/7434/5733/117/5729/4829/2908/2149/799/1145/5027
KEGG_LEISHMANIA_INFECTION	KEGG_LEISHMANIA_INFECTION	70	-0.379811	-1.71571	0.00115178701093488	0.00340051403228393	0.00138560843420737	5320	tags=39%, list=15%, signal=33%	2002/5579/3586/3117/5594/6885/2209/3716/7097/7040/5743/1378/2215/3684/7043/3111/3689/4688/23118/3458/3688/2214/7042/7099/2212/3676/9103
KEGG_CHEMOKINE_SIGNALING_PATHWAY	KEGG_CHEMOKINE_SIGNALING_PATHWAY	187	-0.281773	-1.43973	0.00121666559303345	0.00353593437975345	0.00144078820227645	7207	tags=37%, list=20%, signal=30%	6011/7454/6372/6347/2868/6774/653361/109/108/3702/3718/9844/414062/1398/2932/5579/2792/7074/6352/6355/5294/6348/2782/5906/6373/5594/26230/10451/2786/8517/115/57580/10663/2784/6654/4893/2309/208/673/54331/157/5295/729230/23236/2268/1232/9560/1233/6356/4283/113/1794/3627/2771/1234/5894/5293/23533/6351/1237/107/59345/6655/5290/1230/6387/53358/6773/10000
KEGG_ALANINE_ASPARTATE_AND_GLUTAMATE_METABOLISM	KEGG_ALANINE_ASPARTATE_AND_GLUTAMATE_METABOLISM	32	0.57822768352467	1.82515241619608	0.00147884891421993	0.00423178304684472	0.0017243258594953	5876	tags=53%, list=16%, signal=44%	435/2805/445/189/91703/2875/2746/2673/2806/56954/8659/8528/7915/2747/2571/84706/64902
KEGG_ENDOMETRIAL_CANCER	KEGG_ENDOMETRIAL_CANCER	52	-0.413395	-1.75646	0.0015642277098556	0.00440827809141123	0.00179624234624566	6271	tags=52%, list=18%, signal=43%	1499/595/2002/2932/5294/1956/5594/4292/5728/6654/4893/83439/2309/208/673/1496/842/5295/51176/1950/3611/5894/5293/23533/6655/5290/10000
KEGG_ARRHYTHMOGENIC_RIGHT_VENTRICULAR_CARDIOMYOPATHY_ARVC	KEGG_ARRHYTHMOGENIC_RIGHT_VENTRICULAR_CARDIOMYOPATHY_ARVC	74	-0.361524	-1.62919	0.00177391409048297	0.00492459732581839	0.00200662709371208	6271	tags=35%, list=18%, signal=29%	1499/3695/3690/785/87/1756/3696/83439/6262/1496/51176/783/10368/781/3672/2697/6444/3688/22801/88/3908/6546/3685/3678/3676/1000
KEGG_GLYCOSAMINOGLYCAN_BIOSYNTHESIS_CHONDROITIN_SULFATE	KEGG_GLYCOSAMINOGLYCAN_BIOSYNTHESIS_CHONDROITIN_SULFATE	22	-0.569529	-1.9143	0.00207066308501184	0.00566387255606181	0.00230785978515252	5862	tags=45%, list=16%, signal=38%	55790/113189/51363/64131/22856/337876/55454/29940/9469/50515
KEGG_SELENOAMINO_ACID_METABOLISM	KEGG_SELENOAMINO_ACID_METABOLISM	26	0.603695939813899	1.83022077726765	0.00263810457552148	0.00702821731966635	0.00286378973976218	5972	tags=42%, list=17%, signal=35%	22928/114049/23382/191/51451/55798/22929/92935/60487/27430/124975
KEGG_TOLL_LIKE_RECEPTOR_SIGNALING_PATHWAY	KEGG_TOLL_LIKE_RECEPTOR_SIGNALING_PATHWAY	101	-0.331445	-1.55679	0.00264502802353035	0.00702821731966635	0.00286378973976218	4983	tags=34%, list=14%, signal=29%	3448/941/6352/5294/1326/6696/6348/6373/5594/6885/8517/7096/7097/3569/54106/353376/3447/208/5295/51284/10333/1513/4283/23118/942/3627/7187/5293/23533/6351/51311/7099/5290/10000
KEGG_PENTOSE_PHOSPHATE_PATHWAY	KEGG_PENTOSE_PHOSPHATE_PATHWAY	27	0.585891373432457	1.79551685720961	0.00272865451079988	0.00704902415289968	0.00287226790610513	9501	tags=67%, list=27%, signal=49%	6888/5211/22934/25796/2203/229/2821/226/2539/5634/5214/230/64080/84076/7086/5226/5213/6120
KEGG_VIBRIO_CHOLERAE_INFECTION	KEGG_VIBRIO_CHOLERAE_INFECTION	54	0.478480803559494	1.66575787010612	0.00272319185703204	0.00704902415289968	0.00287226790610513	7860	tags=43%, list=22%, signal=33%	9296/375/23480/11014/8992/6558/11015/533/10945/3784/535/10952/529/9114/51382/51606/5568/9550/155066/5578/5336/71/9601
KEGG_GLYCOSPHINGOLIPID_BIOSYNTHESIS_LACTO_AND_NEOLACTO_SERIES	KEGG_GLYCOSPHINGOLIPID_BIOSYNTHESIS_LACTO_AND_NEOLACTO_SERIES	26	0.596533004520162	1.80850495621233	0.00309525586075444	0.00788654233014144	0.00321353167951434	3626	tags=38%, list=10%, signal=35%	2528/2525/2524/10331/2526/11041/8702/28/10317/8703
KEGG_GLYCOSYLPHOSPHATIDYLINOSITOL_GPI_ANCHOR_BIOSYNTHESIS	KEGG_GLYCOSYLPHOSPHATIDYLINOSITOL_GPI_ANCHOR_BIOSYNTHESIS	24	0.594967941892521	1.78469038093675	0.00316287666578084	0.00794993324101671	0.00323936159226487	6520	tags=46%, list=18%, signal=37%	5279/128869/51227/5283/54965/8818/93183/9091/5281/51604/80235
KEGG_GRAFT_VERSUS_HOST_DISEASE	KEGG_GRAFT_VERSUS_HOST_DISEASE	37	-0.434089	-1.68389	0.003317150981583	0.00822653443432585	0.00335206836033651	5848	tags=41%, list=16%, signal=34%	356/3558/941/3117/940/3569/3111/942/3458/3002/5551/3804/3821/3811/3824
KEGG_GLYCEROLIPID_METABOLISM	KEGG_GLYCEROLIPID_METABOLISM	49	0.492332726269768	1.67940813645762	0.00348423680749616	0.00852721113413533	0.00347458518199063	7155	tags=45%, list=20%, signal=36%	217/8694/8612/10327/132158/84649/26007/10555/223/1608/501/154141/8526/11343/1609/2717/56894/10554/224/80339/2710/253558
KEGG_ASTHMA	KEGG_ASTHMA	28	-0.499931	-1.80495	0.00364318513777044	0.00880042124188703	0.00358591018345142	9982	tags=50%, list=28%, signal=36%	7124/3122/3113/2206/3565/3578/3586/6037/3117/2207/5553/3596/3111/6356
KEGG_RNA_DEGRADATION	KEGG_RNA_DEGRADATION	56	0.473523665910928	1.66549640114948	0.00369886600813422	0.00882037278862776	0.00359403984596038	7657	tags=43%, list=21%, signal=34%	25804/51690/3329/51013/23658/56915/28960/54512/57819/3313/27257/11157/51691/87178/51010/27258/23016/23404/23517/5073/118460/9125/84186/9337
KEGG_TYROSINE_METABOLISM	KEGG_TYROSINE_METABOLISM	42	0.512335314857202	1.70332	0.00421761577729777	0.00993008271616944	0.00404621367042558	5496	tags=38%, list=15%, signal=32%	218/2805/114049/1644/126/130/3081/4129/51451/55798/2806/2184/221/2954/1312/60487
KEGG_PHENYLALANINE_METABOLISM	KEGG_PHENYLALANINE_METABOLISM	18	0.621117594092339	1.74307962100304	0.00555252861391078	0.0128980125348048	0.00525555689024304	3300	tags=39%, list=9%, signal=35%	218/2805/1644/9588/4129/2806/221
KEGG_ETHER_LIPID_METABOLISM	KEGG_ETHER_LIPID_METABOLISM	33	0.520191730810576	1.65842716752673	0.00561687642644725	0.0128980125348048	0.00525555689024304	5458	tags=36%, list=15%, signal=31%	8399/8612/50487/254531/123745/5050/5321/56994/64600/79888/5337/5051
KEGG_CHRONIC_MYELOID_LEUKEMIA	KEGG_CHRONIC_MYELOID_LEUKEMIA	73	-0.337067	-1.52969	0.00577624172102463	0.0131022068306168	0.00533875999889311	4652	tags=34%, list=13%, signal=30%	5294/7048/5594/8517/6654/4893/7040/4089/208/673/5295/7043/1021/867/5894/5293/23533/861/868/7042/6655/5290/25/53358/10000
KEGG_SPHINGOLIPID_METABOLISM	KEGG_SPHINGOLIPID_METABOLISM	38	0.504342580287292	1.65374403622643	0.00622835791528568	0.0139575249667848	0.00568727672670348	6997	tags=37%, list=20%, signal=30%	123099/6610/8612/9514/130367/55512/7368/56848/56624/2717/340485/55331/129807/9517
KEGG_ACUTE_MYELOID_LEUKEMIA	KEGG_ACUTE_MYELOID_LEUKEMIA	57	-0.360581	-1.55733	0.00713706009441114	0.0158034902090532	0.00643945271676193	4652	tags=37%, list=13%, signal=32%	5294/5594/8517/6654/4893/83439/208/7704/673/5295/51176/2322/2475/5894/5293/23533/8900/861/6655/5290/10000
KEGG_ONE_CARBON_POOL_BY_FOLATE	KEGG_ONE_CARBON_POOL_BY_FOLATE	17	0.616904406752625	1.68648124459875	0.00954165603763432	0.0202407327183429	0.00824749720272036	10808	tags=65%, list=30%, signal=45%	471/2618/123263/10588/1719/4522/6470/441024/10841/6472/7298
KEGG_CYSTEINE_AND_METHIONINE_METABOLISM	KEGG_CYSTEINE_AND_METHIONINE_METABOLISM	34	0.509741084949954	1.63469253226615	0.00957626064093641	0.0202407327183429	0.00824749720272036	5881	tags=35%, list=16%, signal=30%	2805/55256/4357/23382/191/51074/2806/6611/3948/3939/58478/27430
KEGG_TRYPTOPHAN_METABOLISM	KEGG_TRYPTOPHAN_METABOLISM	40	0.490275647411388	1.61875581436152	0.0095078779985194	0.0202407327183429	0.00824749720272036	4285	tags=35%, list=12%, signal=31%	217/1892/26/1644/10352/4129/223/130013/2639/501/39/3030/125061/3033
KEGG_NATURAL_KILLER_CELL_MEDIATED_CYTOTOXICITY	KEGG_NATURAL_KILLER_CELL_MEDIATED_CYTOTOXICITY	131	-0.283813	-1.39305	0.00935842346543541	0.0202407327183429	0.00824749720272036	5335	tags=30%, list=15%, signal=25%	3448/4775/5579/4772/5294/3683/5594/10451/2207/6452/6654/5532/2534/4893/3447/2215/673/5295/3689/3823/22914/3458/3002/3937/5551/5894/5293/23533/3804/3821/3383/10725/2214/6655/5290/53358/3811/3824/5335
KEGG_NEUROTROPHIN_SIGNALING_PATHWAY	KEGG_NEUROTROPHIN_SIGNALING_PATHWAY	126	-0.274281	-1.35389	0.00989577997395556	0.0206810682601768	0.00842692085304317	3368	tags=21%, list=9%, signal=19%	6654/4893/2309/208/627/814/673/10971/4915/5295/5894/5293/23533/57498/2889/10818/815/6655/10019/4215/5290/25/6196/53358/5335/8660/10000
KEGG_COLORECTAL_CANCER	KEGG_COLORECTAL_CANCER	62	-0.348768	-1.53348	0.0112428827313098	0.0229799581101497	0.00936365016372824	6271	tags=44%, list=18%, signal=36%	1499/595/4087/2932/5294/596/7048/5594/4436/4292/7040/83439/4089/208/673/842/5295/7043/51176/5894/5293/23533/26060/7042/2956/5290/10000
KEGG_VIRAL_MYOCARDITIS	KEGG_VIRAL_MYOCARDITIS	68	-0.332666	-1.4961	0.0111284067224276	0.0229799581101497	0.00936365016372824	6304	tags=38%, list=18%, signal=32%	4620/595/4626/941/3117/4625/3683/1756/940/2534/4621/842/3111/3689/4619/942/4624/6444/5551/3908/3383/4627/4628/857/27/25
KEGG_NON_SMALL_CELL_LUNG_CANCER	KEGG_NON_SMALL_CELL_LUNG_CANCER	54	-0.351905	-1.50212	0.0118681151693187	0.0237362303386375	0.00967180862694905	5031	tags=37%, list=14%, signal=32%	5579/5294/1956/5594/6654/4893/2309/208/673/842/5295/1950/1021/5894/5293/23533/6655/5290/5335/10000
KEGG_PANCREATIC_CANCER	KEGG_PANCREATIC_CANCER	70	-0.332339	-1.50127	0.0117587157602019	0.0237362303386375	0.00967180862694905	4998	tags=34%, list=14%, signal=30%	675/5294/7048/1956/5594/8517/3716/7040/4089/208/673/842/5295/7043/1950/7424/1021/9459/5894/5293/23533/7042/5290/10000
KEGG_BETA_ALANINE_METABOLISM	KEGG_BETA_ALANINE_METABOLISM	22	0.551263393873875	1.62094734570188	0.0121927613036571	0.0241261021540449	0.00983066980809978	2859	tags=32%, list=8%, signal=29%	217/26275/1892/223/6611/501/3030
KEGG_PRIMARY_BILE_ACID_BIOSYNTHESIS	KEGG_PRIMARY_BILE_ACID_BIOSYNTHESIS	16	0.605707572576766	1.63758395474905	0.0125599924414188	0.0245911430958304	0.0100201601748715	4862	tags=50%, list=14%, signal=43%	1109/80270/570/3295/6342/10998/1593/23600
KEGG_PROXIMAL_TUBULE_BICARBONATE_RECLAMATION	KEGG_PROXIMAL_TUBULE_BICARBONATE_RECLAMATION	23	0.556611019232394	1.65174750117447	0.0135108637429392	0.0261772985019446	0.0106664713760046	5150	tags=39%, list=14%, signal=34%	6550/481/760/2746/4190/5106/1468/5105/2747
KEGG_AUTOIMMUNE_THYROID_DISEASE	KEGG_AUTOIMMUNE_THYROID_DISEASE	49	-0.363471	-1.52412	0.0144620595036591	0.0277313718317586	0.011299710084248	5848	tags=35%, list=16%, signal=29%	356/7173/7252/7253/3558/3448/941/3586/3117/7038/1493/940/3447/3111/942/3002/5551
KEGG_HYPERTROPHIC_CARDIOMYOPATHY_HCM	KEGG_HYPERTROPHIC_CARDIOMYOPATHY_HCM	83	-0.304052	-1.40976	0.0148765167061634	0.0282350215035345	0.0115049323613723	3415	tags=25%, list=10%, signal=23%	3696/3479/3569/7040/6262/7043/783/10368/781/3672/4624/6444/3688/22801/3908/6546/7273/7042/3685/3678/3676
KEGG_RENAL_CELL_CARCINOMA	KEGG_RENAL_CELL_CARCINOMA	70	-0.325518	-1.47045	0.0158325281786434	0.0297459620326028	0.0121205957348466	6110	tags=43%, list=17%, signal=36%	3091/5155/1398/5062/3082/201163/405/5294/5906/5594/9915/6654/4893/7040/208/673/5295/5063/7043/7424/5894/5293/23533/2033/2889/7042/6655/5290/2113/10000
KEGG_P53_SIGNALING_PATHWAY	KEGG_P53_SIGNALING_PATHWAY	68	0.408371406973975	1.48072488728206	0.0168637873839882	0.0313666445342181	0.012780975701549	7484	tags=41%, list=21%, signal=33%	64326/54205/2810/3732/581/27113/9538/9540/637/83667/575/55240/11200/898/1029/896/983/85417/64065/836/56475/900/1026/10912/6477/51246/5268/891
KEGG_MTOR_SIGNALING_PATHWAY	KEGG_MTOR_SIGNALING_PATHWAY	52	-0.354952	-1.50814	0.0179504423694151	0.0330572503040714	0.0134698473225418	3264	tags=33%, list=9%, signal=30%	5294/5594/3479/208/673/5295/7424/253260/2475/7248/5293/23533/8408/9706/5290/6196/10000
KEGG_PROTEIN_EXPORT	KEGG_PROTEIN_EXPORT	24	0.523998010431936	1.57180604701691	0.0208576372623234	0.0380345150077661	0.0154979348079183	5357	tags=42%, list=15%, signal=35%	23480/6728/6727/6726/83943/28972/10952/5018/9789/196294
KEGG_BIOSYNTHESIS_OF_UNSATURATED_FATTY_ACIDS	KEGG_BIOSYNTHESIS_OF_UNSATURATED_FATTY_ACIDS	22	0.522548734515897	1.53651411217631	0.0218588909139326	0.0394733369902083	0.0160842120163837	6652	tags=55%, list=19%, signal=44%	9524/79071/55825/570/3030/11332/55432/51144/6319/51/30/10965
KEGG_NITROGEN_METABOLISM	KEGG_NITROGEN_METABOLISM	23	0.529006207427811	1.56983000880881	0.0245059417679814	0.0438279343158128	0.0178585810454925	7265	tags=48%, list=20%, signal=38%	23632/760/377677/768/2746/771/767/763/2747/759/765
KEGG_BASAL_CELL_CARCINOMA	KEGG_BASAL_CELL_CARCINOMA	55	-0.333823	-1.42825	0.0289089029793624	0.0512100567062991	0.0208665765866074	5546	tags=36%, list=16%, signal=31%	7976/81029/2932/8326/8321/7479/51684/2736/7474/83439/8323/51176/51384/8324/7481/1856/6608/1857/7483/2737
KEGG_LYSOSOME	KEGG_LYSOSOME	120	0.34692954005542	1.36443742156226	0.0322952710495963	0.0566690605209897	0.0230909584465833	5481	tags=25%, list=15%, signal=21%	10053/1510/1174/768239/2990/1211/967/3373/1212/8763/55353/1777/533/1520/535/10717/10947/1512/175/84572/4669/5641/130340/26503/9114/968/8943/2717/51172/51606
KEGG_INSULIN_SIGNALING_PATHWAY	KEGG_INSULIN_SIGNALING_PATHWAY	136	-0.253228	-1.25162	0.0338066664623985	0.0587667286168796	0.0239456958710545	5457	tags=27%, list=15%, signal=23%	1398/2002/2932/5140/5565/5294/5594/5576/3101/6654/4893/208/23433/673/5295/10580/867/2475/5573/5894/7248/5293/23533/2889/868/5139/6655/5290/53358/5577/2308/23265/5770/5836/8660/10000/8569
KEGG_N_GLYCAN_BIOSYNTHESIS	KEGG_N_GLYCAN_BIOSYNTHESIS	46	0.427674575490342	1.44317321082911	0.0372836218375499	0.0642106820535582	0.0261639451491579	3994	tags=30%, list=11%, signal=27%	79053/1603/29880/10195/54344/199857/1798/57171/11282/56052/8703/6184/7841/8818
KEGG_EPITHELIAL_CELL_SIGNALING_IN_HELICOBACTER_PYLORI_INFECTION	KEGG_EPITHELIAL_CELL_SIGNALING_IN_HELICOBACTER_PYLORI_INFECTION	68	0.388643431900878	1.40919269093444	0.0390428211586902	0.0666235296836365	0.0271471088693935	7572	tags=37%, list=21%, signal=29%	9296/6714/5058/50848/8992/5879/533/535/1445/5603/529/9114/1839/51382/51606/3725/28964/836/9550/4067/5970/155066/5336/998/3551
KEGG_ENDOCYTOSIS	KEGG_ENDOCYTOSIS	181	0.319714469055491	1.31213872706744	0.041036717062635	0.0693893579422737	0.028274101708227	6822	tags=33%, list=19%, signal=27%	2264/93343/8395/23624/2065/128866/8766/1211/27243/6714/3949/55040/51160/3561/1212/5867/7251/92421/1785/5878/29924/3107/3134/10617/1175/11267/3304/84313/2869/3105/3265/51510/64411/56288/3303/27183/408/84440/163/5337/9230/79720/84612/23550/23096/30011/6455/28964/2870/3133/161/10938/3106/84364/5869/7037/156/80230/11311/2261
KEGG_GAP_JUNCTION	KEGG_GAP_JUNCTION	90	-0.272339	-1.27025	0.0426979551835349	0.0715479249021396	0.0291536536103795	6347	tags=34%, list=18%, signal=28%	109/108/5593/5155/2982/80310/5579/84617/1956/5594/115/6654/2911/4893/10746/23236/1902/1950/2697/113/81027/2771/5156/3708/5894/2977/107/5159/6655/3709/56034
KEGG_GLYCOSAMINOGLYCAN_BIOSYNTHESIS_HEPARAN_SULFATE	KEGG_GLYCOSAMINOGLYCAN_BIOSYNTHESIS_HEPARAN_SULFATE	26	-0.416652	-1.47014	0.0478837915348617	0.0785692283259674	0.0320146261430088	3400	tags=31%, list=10%, signal=28%	9955/9953/64131/90161/2135/9653/2134/3340
KEGG_FC_GAMMA_R_MEDIATED_PHAGOCYTOSIS	KEGG_FC_GAMMA_R_MEDIATED_PHAGOCYTOSIS	96	-0.269766	-1.27788	0.048155333490109	0.0785692283259674	0.0320146261430088	3114	tags=26%, list=9%, signal=24%	3984/208/273/4082/5295/8613/1794/5788/10163/5894/5293/23533/8877/2213/8936/10810/2214/200576/5290/2212/1073/5335/9103/10000/50807
KEGG_CALCIUM_SIGNALING_PATHWAY	KEGG_CALCIUM_SIGNALING_PATHWAY	178	-0.225905	-1.13538	0.0479427178066506	0.0785692283259674	0.0320146261430088	4582	tags=24%, list=13%, signal=21%	1910/5137/552/10800/7201/1956/135/3362/952/185/115/5532/2911/2066/6262/2925/814/1133/23236/154/83447/5153/1909/113/6263/5023/5156/3708/8877/4638/107/490/3363/5159/6546/5733/815/3709/85366/2149/7220/5335/5027
