# Supplementary material for: Exploring prognostic genes related to lactylation and programmed cell death in pancreatic ductal adenocarcinoma: a comprehensive study combining bulk transcriptomics and experimental verification
Source: Front Genet. 2026 Mar 12;17:1774953. doi: 10.3389/fgene.2026.1774953 (PMC13017068; doi:10.3389/fgene.2026.1774953)
Supplement: Supplementary file 13 [file Table8.xlsx]

## Sheet: gsea_res_sig
	ID	Description	setSize	enrichmentScore	NES	pvalue	p.adjust	qvalue	rank	leading_edge	core_enrichment
KEGG_CELL_CYCLE	KEGG_CELL_CYCLE	KEGG_CELL_CYCLE	118	0.653246367578259	2.49407150594947	6.12906461667034e-14	1.13387695408401e-11	8.70972340263679e-12	2203	tags=35%, list=13%, signal=30%	E2F2/PKMYT1/CDC45/TTK/ORC6/CDC25C/PLK1/BUB1/BUB1B/MAD2L1/ORC1/CCNB2/E2F1/CDC20/CHEK1/CCNA2/ESPL1/CDC25A/CDC6/CCNE2/CDK1/CDKN2A/CCNE1/PTTG1/MCM2/DBF4/CHEK2/CCNB1/MCM4/CDC7/WEE1/RBL1/CDC25B/SFN/MCM7/MCM5/CDKN2D/CDK2/SKP2/CDK6/MCM6
KEGG_NEUROACTIVE_LIGAND_RECEPTOR_INTERACTION	KEGG_NEUROACTIVE_LIGAND_RECEPTOR_INTERACTION	KEGG_NEUROACTIVE_LIGAND_RECEPTOR_INTERACTION	122	-0.633768	-1.88443	3.12797785777449e-08	2.8933795184414e-06	2.22251058315556e-06	2829	tags=58%, list=17%, signal=49%	S1PR3/BDKRB2/BDKRB1/GZMA/CHRNB1/C5AR1/S1PR5/ADRA2C/PTH1R/PTGER4/S1PR4/GCGR/HRH2/P2RY10/ADRA2B/LPAR1/F2RL3/SCTR/F2RL2/NPY1R/CHRM3/S1PR1/APLNR/ADRB2/LPAR3/PTGDR/FPR3/C3AR1/P2RY8/GRID1/ADORA1/P2RY1/PRSS2/EDNRB/CYSLTR2/HTR1B/GRIK5/FPR1/GLRB/CALCRL/ADORA3/P2RX1/CYSLTR1/GLP1R/LEPR/HTR2B/PRSS1/LEP/P2RY13/CCKBR/AVPR1A/GABRB3/TACR1/PRLR/GLP2R/CHRNA3/P2RY14/FPR2/SSTR2/SSTR3/VIPR2/PTGER3/CNR1/GRIA3/GRIK3/P2…
KEGG_CHEMOKINE_SIGNALING_PATHWAY	KEGG_CHEMOKINE_SIGNALING_PATHWAY	KEGG_CHEMOKINE_SIGNALING_PATHWAY	166	-0.581165	-1.76311	1.1522414062602e-07	7.10548867193788e-06	5.45798560860093e-06	3197	tags=39%, list=19%, signal=31%	PIK3CD/CXCL6/CXCL14/ARRB1/GRK4/GNB5/GNG11/CCL18/WAS/PREX1/TIAM1/XCL1/CCL28/PIK3R1/CCL4L2/CCL3L3/GNGT2/CCL4/XCL2/CCL11/CCL21/GNB4/GNG13/HCK/AKT3/PLCB1/GRK3/CCL2/FGR/GNG4/NCF1/CCL3/CCR1/CCL8/RASGRP2/DOCK2/GNG2/ADCY4/ELMO1/VAV3/CCL19/PIK3CG/PIK3R5/CCL22/CCR7/CXCL12/GNG7/ADCY5/CCL17/CCL23/CXCR6/CCR5/PRKCB/GNB3/PPBP/ITK/CCR8/CCR4/XCR1/CXCR1/CCR2/CXCR2/ADCY1/CX3CR1
KEGG_CYTOKINE_CYTOKINE_RECEPTOR_INTERACTION	KEGG_CYTOKINE_CYTOKINE_RECEPTOR_INTERACTION	KEGG_CYTOKINE_CYTOKINE_RECEPTOR_INTERACTION	192	-0.557541	-1.70199	1.55312350635565e-06	6.59372306564818e-05	5.06487973748224e-05	3256	tags=44%, list=20%, signal=36%	CD27/IL2RA/IL11RA/IL3RA/CXCL6/TNFSF13B/CXCL14/PLEKHO2/TNFSF12/CCL18/IL1R1/FLT4/IL18R1/BMPR1B/XCL1/IL6R/TNFSF15/OSM/CCL28/CCL4L2/CCL3L3/TNF/CCL4/ACVRL1/XCL2/CCL11/LTA/TNFRSF17/CCL21/PDGFRA/TNFSF4/BMP7/CSF1R/IL7R/CCL2/KIT/LIFR/KDR/IL10RA/IL21R/IL1B/TGFB3/TNFRSF19/CCL3/CCR1/CCL8/IL6/IL18RAP/CSF2RA/CSF2RB/CCL19/TNFRSF10C/CCL22/CCR7/CXCL12/FASLG/CD40LG/TNFSF8/CCL17/CCL23/TNFSF14/CXCR6/CCR5/TNFRSF8/LEP…
KEGG_DNA_REPLICATION	KEGG_DNA_REPLICATION	KEGG_DNA_REPLICATION	34	0.738003043718036	2.20284486559694	1.78208731504005e-06	6.59372306564818e-05	5.06487973748224e-05	2936	tags=68%, list=18%, signal=56%	PRIM2/MCM2/RFC4/POLD1/MCM4/POLE/DNA2/LIG1/RFC3/FEN1/POLD4/MCM7/POLA2/RFC2/MCM5/RPA3/POLE2/MCM6/RFC5/POLD2/POLD3/PRIM1/PCNA
KEGG_HEMATOPOIETIC_CELL_LINEAGE	KEGG_HEMATOPOIETIC_CELL_LINEAGE	KEGG_HEMATOPOIETIC_CELL_LINEAGE	70	-0.643539	-1.80571	1.97063425364452e-05	0.00060761222820706	0.00046672916533686	3200	tags=57%, list=19%, signal=46%	IL2RA/IL11RA/IL3RA/CD1A/ITGA1/IL1R1/CR2/CD3D/CD4/IL6R/CD3E/ITGAM/CD38/TNF/CD37/CD34/CD2/ITGA4/CD22/CSF1R/CD8A/IL7R/FCGR1A/KIT/IL1B/IL6/CD5/CSF2RA/CD3G/CD1B/CD8B/CD1D/CD1C/CSF3R/CD36/CD33/FLT3/CD1E/CSF3/CR1
KEGG_HOMOLOGOUS_RECOMBINATION	KEGG_HOMOLOGOUS_RECOMBINATION	KEGG_HOMOLOGOUS_RECOMBINATION	24	0.755730876191232	2.14757189087718	5.42734618818734e-05	0.00143437006402094	0.00110179208331623	1854	tags=46%, list=11%, signal=41%	XRCC2/EME1/RAD54L/BRCA2/RAD51/BLM/POLD1/XRCC3/POLD4/RPA3/RAD51B
KEGG_BASE_EXCISION_REPAIR	KEGG_BASE_EXCISION_REPAIR	KEGG_BASE_EXCISION_REPAIR	33	0.675292054341798	1.99888377619891	9.01904732660987e-05	0.00208565469427853	0.00160206761722675	3006	tags=48%, list=18%, signal=40%	NEIL3/POLD1/POLE/LIG1/FEN1/POLD4/POLE2/PARP3/NTHL1/POLD2/POLD3/LIG3/UNG/PCNA/XRCC1/TDG
KEGG_MATURITY_ONSET_DIABETES_OF_THE_YOUNG	KEGG_MATURITY_ONSET_DIABETES_OF_THE_YOUNG	KEGG_MATURITY_ONSET_DIABETES_OF_THE_YOUNG	22	-0.766616	-1.79195	0.000251636542322129	0.00493830599469494	0.00379329336719099	2734	tags=64%, list=17%, signal=53%	HHEX/INS/PDX1/BHLHA15/NR5A2/PAX6/NKX6-1/ONECUT1/NKX2-2/MAFA/NEUROD1/IAPP/GCK/SLC2A2
KEGG_MISMATCH_REPAIR	KEGG_MISMATCH_REPAIR	KEGG_MISMATCH_REPAIR	22	0.728517697693064	1.99192091026226	0.000266935459172699	0.00493830599469494	0.00379329336719099	2936	tags=64%, list=18%, signal=52%	EXO1/MSH2/RFC4/POLD1/LIG1/RFC3/POLD4/RFC2/RPA3/RFC5/POLD2/MSH6/POLD3/PCNA
KEGG_TYPE_II_DIABETES_MELLITUS	KEGG_TYPE_II_DIABETES_MELLITUS	KEGG_TYPE_II_DIABETES_MELLITUS	39	-0.674328	-1.75158	0.000432905970177614	0.00728069131662351	0.00559256516497396	2623	tags=44%, list=16%, signal=37%	CACNA1C/INS/PIK3R1/TNF/PDX1/CACNA1D/HK3/PIK3CG/PIK3R5/KCNJ11/SOCS2/ABCC8/SLC2A4/MAFA/GCK/SLC2A2/ADIPOQ
KEGG_ADIPOCYTOKINE_SIGNALING_PATHWAY	KEGG_ADIPOCYTOKINE_SIGNALING_PATHWAY	KEGG_ADIPOCYTOKINE_SIGNALING_PATHWAY	61	-0.608497	-1.67144	0.00062863698537192	0.0092155216039964	0.00707877904147661	2588	tags=28%, list=16%, signal=24%	CPT1C/CAMKK1/TNF/AKT3/ACACB/PRKCQ/AGRP/PPARGC1A/SLC2A4/LEPR/LEP/POMC/G6PC2/NPY/CD36/RXRG/ADIPOQ
KEGG_CELL_ADHESION_MOLECULES_CAMS	KEGG_CELL_ADHESION_MOLECULES_CAMS	KEGG_CELL_ADHESION_MOLECULES_CAMS	117	-0.535651	-1.58283	0.000647577193794342	0.0092155216039964	0.00707877904147661	3481	tags=50%, list=21%, signal=40%	ICAM2/VCAN/HLA-DQB1/HLA-DQA1/HLA-DPB1/CD80/NLGN2/PECAM1/ITGB2/HLA-DMB/CTLA4/CD6/SDC2/CLDN5/CD4/HLA-DOA/HLA-DQA2/ITGAM/PDCD1LG2/CLDN2/CD34/CD86/CD2/SELL/CDH5/ITGA4/CD22/JAM3/ITGAL/CADM1/CD8A/ITGA9/CLDN10/PTPRC/SIGLEC1/CNTNAP1/CLDN11/ICOS/SPN/CNTN1/NRCAM/MPZ/MADCAM1/NFASC/CD8B/CD40LG/ITGA8/NRXN2/JAM2/NLGN3/NCAM2/ICAM3/SELP/NEGR1/CD28/CADM3/NCAM1/SELE/NLGN4X
KEGG_PYRIMIDINE_METABOLISM	KEGG_PYRIMIDINE_METABOLISM	KEGG_PYRIMIDINE_METABOLISM	91	0.464186206909352	1.66498551227125	0.000724638926745599	0.00950210449476218	0.00729891383665942	3428	tags=34%, list=21%, signal=27%	RRM2/NME2/TYMS/PRIM2/POLR2J3/TK1/POLD1/POLE/POLR3G/ENTPD8/CDA/DTYMK/POLD4/POLA2/NME1/POLE2/DHODH/CTPS1/NT5E/RRM1/POLD2/POLR2H/POLR2I/POLD3/PRIM1/TYMP/ENTPD6/UPP1/NT5C/NT5C3A/NME3
KEGG_SPLICEOSOME	KEGG_SPLICEOSOME	KEGG_SPLICEOSOME	125	0.41281344853568	1.58295742394407	0.000770440904980717	0.00950210449476218	0.00729891383665942	5583	tags=48%, list=34%, signal=32%	HSPA6/THOC3/HSPA1B/LSM5/PCBP1/BUD31/PPIE/EFTUD2/SNRPD1/SRSF9/PPIH/SNRPA1/MAGOH/SNRPA/HSPA1A/SNRPF/SF3B6/LSM4/SNW1/SNRPB/SNRPG/LSM3/USP39/SART1/CHERP/CTNNBL1/SNRPC/PRPF31/DHX8/DHX38/ALYREF/SNRPE/DDX39B/SRSF4/PRPF40A/TCERG1/THOC1/CCDC12/XAB2/ISY1/LSM8/HNRNPC/U2SURP/PUF60/SF3B2/U2AF2/LSM7/SF3A2/SF3B4/PRPF4/CWC15/SF3B3/NCBP2/SNRNP70/WBP11/DHX15/SNRNP27/THOC2/PPIL1/PQBP1
KEGG_DILATED_CARDIOMYOPATHY	KEGG_DILATED_CARDIOMYOPATHY	KEGG_DILATED_CARDIOMYOPATHY	68	-0.588753	-1.64643	0.000904881547617256	0.0102553119555014	0.00787748002271804	2106	tags=35%, list=13%, signal=31%	CACNA1C/TNF/ITGA4/CACNA1D/ITGA9/TGFB3/CACNA2D1/CACNA2D3/ITGA10/ADCY4/LAMA2/CACNA2D2/ITGA7/ADCY5/PLN/ITGA8/SGCD/SGCA/MYL3/DMD/CACNB2/IGF1/SLC8A1/ADCY1
KEGG_PROTEASOME	KEGG_PROTEASOME	KEGG_PROTEASOME	40	0.576721224178973	1.77710376682237	0.000956969056359392	0.0102553119555014	0.00787748002271804	4966	tags=65%, list=30%, signal=46%	PSMB9/SEM1/PSMD3/PSMB10/PSMA3/PSMD7/PSMB2/PSMB8/PSMD11/PSMD14/PSMA6/PSMA5/PSMC4/PSMA1/PSMD2/PSME2/PSMA7/PSMC2/PSMB3/PSMD8/PSMC1/PSMC6/PSMB4/PSME4/PSMD4/PSMD12
KEGG_P53_SIGNALING_PATHWAY	KEGG_P53_SIGNALING_PATHWAY	KEGG_P53_SIGNALING_PATHWAY	65	0.500126888560162	1.70747707533619	0.000997814136210952	0.0102553119555014	0.00787748002271804	2172	tags=29%, list=13%, signal=25%	TP73/GTSE1/CCNB2/RRM2/CHEK1/CCNE2/CDK1/CDKN2A/CCNE1/CHEK2/PMAIP1/CCNB1/BBC3/SERPINB5/PIDD1/SFN/STEAP3/CDK2/CDK6
KEGG_OOCYTE_MEIOSIS	KEGG_OOCYTE_MEIOSIS	KEGG_OOCYTE_MEIOSIS	97	0.448498717954142	1.60853337879597	0.0011545099670901	0.0112412812585088	0.00863483908903949	787	tags=18%, list=5%, signal=17%	SGO1/PKMYT1/CALML5/CDC25C/PLK1/BUB1/CHP2/MAD2L1/CCNB2/CDC20/ESPL1/AURKA/CCNE2/CDK1/CCNE1/PTTG1/CCNB1
KEGG_COMPLEMENT_AND_COAGULATION_CASCADES	KEGG_COMPLEMENT_AND_COAGULATION_CASCADES	KEGG_COMPLEMENT_AND_COAGULATION_CASCADES	55	-0.603245	-1.64248	0.00122769826012045	0.0113562089061141	0.00872311921664528	4451	tags=65%, list=27%, signal=48%	C4BPA/THBD/C1QC/SERPING1/C1QA/C1S/F2R/C1R/VWF/CFH/C1QB/CFI/FGA/A2M/C4A/C3/CR2/BDKRB2/BDKRB1/SERPINF2/PROS1/C5AR1/C4B/CFD/F8/C5/F5/SERPINA5/KLKB1/F13A1/C3AR1/F10/C6/C7/CR1/F11
KEGG_HYPERTROPHIC_CARDIOMYOPATHY_HCM	KEGG_HYPERTROPHIC_CARDIOMYOPATHY_HCM	KEGG_HYPERTROPHIC_CARDIOMYOPATHY_HCM	64	-0.569493	-1.57588	0.0019695072965049	0.0173504214215908	0.0133274929838678	2623	tags=33%, list=16%, signal=28%	CACNA1C/TNF/ITGA4/CACNA1D/ITGA9/TGFB3/CACNA2D1/CACNA2D3/ITGA10/IL6/LAMA2/CACNA2D2/ITGA7/ITGA8/SGCD/SGCA/MYL3/DMD/CACNB2/IGF1/SLC8A1
KEGG_ABC_TRANSPORTERS	KEGG_ABC_TRANSPORTERS	KEGG_ABC_TRANSPORTERS	32	-0.665821	-1.67197	0.00315975888607071	0.0265706997237764	0.020409925819117	1713	tags=34%, list=10%, signal=31%	ABCB4/ABCC6/CFTR/ABCC8/ABCB1/ABCG2/ABCC9/ABCA6/ABCA8/ABCA10/ABCA9
KEGG_INTESTINAL_IMMUNE_NETWORK_FOR_IGA_PRODUCTION	KEGG_INTESTINAL_IMMUNE_NETWORK_FOR_IGA_PRODUCTION	KEGG_INTESTINAL_IMMUNE_NETWORK_FOR_IGA_PRODUCTION	36	-0.636844	-1.63642	0.00424410320018819	0.0341373518276007	0.0262221479187829	4913	tags=72%, list=30%, signal=51%	MAP3K14/HLA-DRB5/HLA-DRA/TNFSF13/CXCR4/HLA-DPA1/PIGR/HLA-DQB1/TNFRSF13B/HLA-DQA1/HLA-DPB1/CD80/TNFSF13B/HLA-DMB/HLA-DOA/HLA-DQA2/CCL28/CD86/TNFRSF17/ITGA4/IL6/ICOS/CXCL12/MADCAM1/CD40LG/CD28
KEGG_VASCULAR_SMOOTH_MUSCLE_CONTRACTION	KEGG_VASCULAR_SMOOTH_MUSCLE_CONTRACTION	KEGG_VASCULAR_SMOOTH_MUSCLE_CONTRACTION	93	-0.525762	-1.52448	0.00452541521176261	0.0342153233086965	0.0262820406638636	2983	tags=35%, list=18%, signal=29%	EDNRA/PPP1R14A/ACTG2/CACNA1C/RAMP2/GUCY1B1/RAMP3/IRAG1/PLCB1/MYH11/CACNA1D/PRKG1/MYLK/PPP1R12B/ITPR1/PLA2G5/ADCY4/NPR1/PRKCQ/KCNMB1/PLA2G2A/CALCRL/ADCY5/GUCY1A1/PRKCB/AVPR1A/KCNMA1/MYLK2/PLA2G1B/KCNMB2/ADCY1/GUCY1A2/AGTR1
KEGG_LONG_TERM_DEPRESSION	KEGG_LONG_TERM_DEPRESSION	KEGG_LONG_TERM_DEPRESSION	53	-0.581146	-1.57523	0.00462369233901304	0.0342153233086965	0.0262820406638636	2640	tags=28%, list=16%, signal=24%	GNAZ/GUCY1B1/PLCB1/PRKG1/ITPR1/PLA2G5/PLA2G2A/GUCY1A1/PRKCB/CRH/PLA2G1B/GNAO1/GRIA3/IGF1/GUCY1A2
KEGG_CALCIUM_SIGNALING_PATHWAY	KEGG_CALCIUM_SIGNALING_PATHWAY	KEGG_CALCIUM_SIGNALING_PATHWAY	118	-0.494306	-1.46138	0.00583732759119977	0.041534830937383	0.0319044220571647	3949	tags=45%, list=24%, signal=34%	PRKX/ATP2A3/ADCY3/PPP3CC/PTAFR/F2R/TNNC1/PPP3CB/NOS3/ITPR2/BST1/TACR2/EDNRA/BDKRB2/BDKRB1/PLCG2/CACNA1C/CD38/TRPC1/HRH2/CACNA1H/PDGFRA/CHRM3/GNA14/PLCB1/CACNA1D/MYLK/ADRB2/PDE1B/ITPR1/EDNRB/CYSLTR2/ADCY4/GNAL/CAMK4/P2RX1/PLN/PDE1A/CYSLTR1/CAMK2B/PRKCB/HTR2B/CCKBR/AVPR1A/MYLK2/TACR1/PTGER3/SLC8A2/SLC8A1/ADCY1/P2RX7/AGTR1/PTGFR
KEGG_NUCLEOTIDE_EXCISION_REPAIR	KEGG_NUCLEOTIDE_EXCISION_REPAIR	KEGG_NUCLEOTIDE_EXCISION_REPAIR	41	0.492191397413708	1.5196111872104	0.00802871996776271	0.0550115997791149	0.0422564208829616	3721	tags=41%, list=22%, signal=32%	RFC4/POLD1/POLE/LIG1/RFC3/POLD4/RFC2/RPA3/POLE2/RFC5/MNAT1/POLD2/POLD3/PCNA/CDK7/ERCC2/ERCC1
KEGG_VIRAL_MYOCARDITIS	KEGG_VIRAL_MYOCARDITIS	KEGG_VIRAL_MYOCARDITIS	58	-0.545609	-1.49347	0.0100523855300127	0.0664175472518695	0.0510177461109666	4294	tags=45%, list=26%, signal=33%	HLA-DRB5/HLA-DRA/ABL2/HLA-DPA1/SGCB/HLA-DQB1/HLA-DQA1/FYN/HLA-DPB1/CD80/ITGB2/HLA-DMB/HLA-DOA/HLA-DQA2/PRF1/CD86/MYH10/ITGAL/MYH11/LAMA2/CD40LG/MYH3/SGCD/SGCA/DMD/CD28
KEGG_PROXIMAL_TUBULE_BICARBONATE_RECLAMATION	KEGG_PROXIMAL_TUBULE_BICARBONATE_RECLAMATION	KEGG_PROXIMAL_TUBULE_BICARBONATE_RECLAMATION	19	-0.674633	-1.54556	0.0171732428111804	0.109028245107132	0.0837485808788779	1859	tags=42%, list=11%, signal=37%	AQP1/GLUD2/SLC4A4/SLC38A3/CA4/ATP1B2/FXYD2/ATP1A2
KEGG_JAK_STAT_SIGNALING_PATHWAY	KEGG_JAK_STAT_SIGNALING_PATHWAY	KEGG_JAK_STAT_SIGNALING_PATHWAY	103	-0.473173	-1.38729	0.0181366108892324	0.109028245107132	0.0837485808788779	4115	tags=35%, list=25%, signal=26%	SOCS7/STAT5B/IFNLR1/TSLP/IL13RA2/SPRY1/IL6ST/IL2RB/CCND2/IL2RA/PIK3CD/IL11RA/IL3RA/IL6R/OSM/CISH/PIK3R1/AKT3/IL7R/LIFR/IL10RA/IL21R/STAT4/IL6/CSF2RA/CSF2RB/PIK3CG/PIK3R5/SOCS2/LEPR/LEP/CSF3R/PRLR/CNTFR/CSF3/GHR
KEGG_FC_EPSILON_RI_SIGNALING_PATHWAY	KEGG_FC_EPSILON_RI_SIGNALING_PATHWAY	KEGG_FC_EPSILON_RI_SIGNALING_PATHWAY	65	-0.525824	-1.4562	0.0183395125408058	0.109028245107132	0.0837485808788779	4939	tags=45%, list=30%, signal=31%	CSF2/INPP5D/PLA2G4A/PRKCA/VAV1/PLA2G12A/MAP2K6/PLA2G2D/MAPK11/GAB2/FCER1G/FYN/PIK3CD/MAP2K4/PLCG2/PIK3R1/TNF/BTK/AKT3/LCP2/PLA2G5/VAV3/PIK3CG/PIK3R5/PLA2G2A/PRKCB/FCER1A/MS4A2/PLA2G1B
KEGG_ASTHMA	KEGG_ASTHMA	KEGG_ASTHMA	19	-0.671519	-1.53843	0.0188589396942066	0.109028245107132	0.0837485808788779	4689	tags=79%, list=28%, signal=57%	HLA-DRB5/HLA-DRA/HLA-DPA1/HLA-DQB1/HLA-DQA1/FCER1G/HLA-DPB1/HLA-DMB/HLA-DOA/HLA-DQA2/TNF/CCL11/CD40LG/FCER1A/MS4A2
KEGG_ALDOSTERONE_REGULATED_SODIUM_REABSORPTION	KEGG_ALDOSTERONE_REGULATED_SODIUM_REABSORPTION	KEGG_ALDOSTERONE_REGULATED_SODIUM_REABSORPTION	36	-0.591974	-1.52112	0.0217531790148461	0.121949639931713	0.0936739766189547	2541	tags=36%, list=15%, signal=31%	INS/PIK3R1/HSD11B1/NR3C2/SCNN1B/SCNN1G/PIK3CG/PIK3R5/PRKCB/ATP1B2/FXYD2/IGF1/ATP1A2
KEGG_ARRHYTHMOGENIC_RIGHT_VENTRICULAR_CARDIOMYOPATHY_ARVC	KEGG_ARRHYTHMOGENIC_RIGHT_VENTRICULAR_CARDIOMYOPATHY_ARVC	KEGG_ARRHYTHMOGENIC_RIGHT_VENTRICULAR_CARDIOMYOPATHY_ARVC	58	-0.526098	-1.44007	0.0227522449084795	0.12379897964908	0.0950945220633046	2106	tags=31%, list=13%, signal=27%	LEF1/ITGA1/CACNA1C/ITGA4/CACNA1D/ITGA9/CACNA2D1/CACNA2D3/ITGA10/LAMA2/CACNA2D2/ITGA7/ITGA8/SGCD/SGCA/DMD/CACNB2/SLC8A1
KEGG_T_CELL_RECEPTOR_SIGNALING_PATHWAY	KEGG_T_CELL_RECEPTOR_SIGNALING_PATHWAY	KEGG_T_CELL_RECEPTOR_SIGNALING_PATHWAY	99	-0.490442	-1.43212	0.0240077635801933	0.126898178923879	0.097475130325597	3566	tags=31%, list=22%, signal=25%	MALT1/FYN/PPP3CB/NFATC2/PIK3CD/CTLA4/CD3D/CD4/CD3E/CD247/PIK3R1/TNF/RASGRP1/ZAP70/AKT3/CD8A/NFATC1/PTPRC/LCP2/VAV3/PRKCQ/ICOS/PIK3CG/PIK3R5/CD3G/CD8B/CD40LG/ITK/GRAP2/CD28/PAK3
KEGG_PRIMARY_IMMUNODEFICIENCY	KEGG_PRIMARY_IMMUNODEFICIENCY	KEGG_PRIMARY_IMMUNODEFICIENCY	30	-0.593919	-1.47064	0.0262445588663573	0.134238040704257	0.103113146486912	3748	tags=50%, list=23%, signal=39%	TNFRSF13B/CD79A/CIITA/CD3D/CD4/CD3E/BTK/ZAP70/RFXAP/CD8A/IL7R/PTPRC/ICOS/CD8B/CD40LG
KEGG_TRYPTOPHAN_METABOLISM	KEGG_TRYPTOPHAN_METABOLISM	KEGG_TRYPTOPHAN_METABOLISM	32	-0.594957	-1.49402	0.0268476081408515	0.134238040704257	0.103113146486912	2768	tags=28%, list=17%, signal=23%	HAAO/ACAT1/DDC/INMT/ACMSD/CYP1B1/TDO2/AOX1/OGDHL
KEGG_REGULATION_OF_ACTIN_CYTOSKELETON	KEGG_REGULATION_OF_ACTIN_CYTOSKELETON	KEGG_REGULATION_OF_ACTIN_CYTOSKELETON	179	-0.430748	-1.30835	0.0276301806588735	0.134515353207674	0.103326160358668	4287	tags=33%, list=26%, signal=25%	MYL9/DOCK1/PDGFC/SCIN/SSH1/PDGFRB/CFL2/ABI2/FGFR2/CD14/F2R/ITGAE/ITGA11/PIP5K1B/RDX/FGD1/PIK3CD/ITGB2/ITGAX/FGF19/FGF1/ITGA1/IQGAP2/FGD3/WAS/TIAM1/BDKRB2/BDKRB1/ITGAM/FGFR1/WASF1/INS/PIK3R1/CYFIP2/MYH10/PDGFRA/ITGA4/CHRM3/MRAS/ITGAL/ITGA9/MYLK/PDGFD/TMSB4Y/NCKAP1L/ITGA10/ARHGEF6/VAV3/PIK3CG/PIK3R5/ITGA7/FGF7/ITGA8/FGF18/FGF12/MYLK2/PAK3/EGF/FGF10
KEGG_PRIMARY_BILE_ACID_BIOSYNTHESIS	KEGG_PRIMARY_BILE_ACID_BIOSYNTHESIS	KEGG_PRIMARY_BILE_ACID_BIOSYNTHESIS	11	-0.731021	-1.50552	0.0288544070474356	0.135428652245193	0.104027698737417	1772	tags=55%, list=11%, signal=49%	CYP27A1/CH25H/CYP7B1/ACOX2/CYP39A1/BAAT
KEGG_ONE_CARBON_POOL_BY_FOLATE	KEGG_ONE_CARBON_POOL_BY_FOLATE	KEGG_ONE_CARBON_POOL_BY_FOLATE	15	0.64779892865072	1.61406334192631	0.0292818707557174	0.135428652245193	0.104027698737417	2014	tags=40%, list=12%, signal=35%	TYMS/MTHFS/DHFR/MTHFD1/MTHFD2/ALDH1L1
KEGG_LEISHMANIA_INFECTION	KEGG_LEISHMANIA_INFECTION	KEGG_LEISHMANIA_INFECTION	64	-0.517034	-1.43071	0.0301932367149758	0.136237775421232	0.104649215828543	4751	tags=50%, list=29%, signal=36%	IFNGR1/IRAK4/HLA-DRB5/HLA-DRA/MAPK11/HLA-DPA1/TGFB2/TLR2/NCF4/HLA-DQB1/HLA-DQA1/HLA-DPB1/FCGR3A/NCF2/ITGB2/HLA-DMB/C3/HLA-DOA/HLA-DQA2/FCGR2A/ITGAM/TNF/ITGA4/FCGR1A/IL1B/TGFB3/NCF1/TLR4/FCGR2C/PRKCB/FCGR3B/CR1
KEGG_RIBOSOME	KEGG_RIBOSOME	KEGG_RIBOSOME	85	0.357824369492555	1.26618128078498	0.035244529648563	0.151970087527972	0.116733779893464	10652	tags=100%, list=64%, signal=36%	RPS10/RPL36A/RPS17/MRPL13/RPL17/RPL18/RPL22L1/RPS15A/RPL28/RPS19/RPS2/RPS3/RPS21/FAU/RPL39/RPS15/RPL8/RPL12/RPSA/RPL37/RPL19/RPS27A/RPL23/RPL18A/RPS7/RPL23A/RPL35A/RPS16/RPL32/RPL38/RSL24D1/RPL24/RPL30/RPS29/RPS11/RPL22/RPS25/RPL13/RPS5/RPL36AL/RPS8/RPL14/RPLP1/RPS27L/RPL7/RPL27A/RPS13/RPLP0/RPL29/RPS4Y1/RPL13A/RPL36/RPLP2/RPL37A/RPS20/RPL41/RPL11/RPL26L1/RPL31/RPS9/RPS4X/RPL4/RPS18/RPL27/RPS24/R…
KEGG_PPAR_SIGNALING_PATHWAY	KEGG_PPAR_SIGNALING_PATHWAY	KEGG_PPAR_SIGNALING_PATHWAY	57	-0.51046	-1.39516	0.0353227771010962	0.151970087527972	0.116733779893464	3414	tags=33%, list=21%, signal=27%	GK/ACADM/FABP3/CYP27A1/CPT1C/APOA2/SCD5/APOC3/SORBS1/OLR1/ACOX2/LPL/APOA1/FABP4/ACADL/CD36/PLIN1/RXRG/ADIPOQ
KEGG_FOCAL_ADHESION	KEGG_FOCAL_ADHESION	KEGG_FOCAL_ADHESION	178	-0.423559	-1.28687	0.0382571732199787	0.159022848269743	0.122151263251296	5076	tags=37%, list=31%, signal=26%	FLT1/LAMA4/VEGFC/COL6A2/THBS3/COL4A2/IGF1R/COL11A1/PARVB/PRKCA/COL5A2/VAV1/PPP1R12A/PTEN/MYL9/DOCK1/CHAD/PDGFC/PARVA/COL6A3/FLNC/PDGFRB/THBS2/COL11A2/LAMB1/ITGA11/COMP/FYN/VWF/CCND2/PIK3CD/THBS1/ITGA1/FLT4/PIK3R1/RASGRF1/PARVG/BCL2/PDGFRA/ITGA4/AKT3/ITGA9/KDR/LAMC3/MYLK/PDGFD/ITGA10/LAMA2/COL4A4/VAV3/PIK3CG/PIK3R5/ITGA7/TNN/ITGA8/VTN/PRKCB/THBS4/TNXB/MYLK2/PAK3/EGF/IGF1/HGF/RELN
KEGG_GAP_JUNCTION	KEGG_GAP_JUNCTION	KEGG_GAP_JUNCTION	72	-0.498096	-1.39976	0.0403620048364735	0.159022848269743	0.122151263251296	2330	tags=24%, list=14%, signal=20%	GUCY1B1/PDGFRA/LPAR1/PLCB1/PRKG1/PDGFD/ITPR1/ADCY4/GJD2/ADCY5/GUCY1A1/PRKCB/HTR2B/TUBB4A/EGF/ADCY1/GUCY1A2
KEGG_FATTY_ACID_METABOLISM	KEGG_FATTY_ACID_METABOLISM	KEGG_FATTY_ACID_METABOLISM	37	-0.544916	-1.40612	0.0409731113956466	0.159022848269743	0.122151263251296	4085	tags=32%, list=25%, signal=24%	HADH/ACSL1/ALDH1B1/ADH6/ACADM/ACADSB/ADH1C/CPT1C/ACAT1/ADH1A/ACADL/ADH1B
KEGG_GLYCEROLIPID_METABOLISM	KEGG_GLYCEROLIPID_METABOLISM	KEGG_GLYCEROLIPID_METABOLISM	44	-0.525056	-1.38911	0.0413533834586466	0.159022848269743	0.122151263251296	1106	tags=16%, list=7%, signal=15%	LPL/GPAT2/LIPC/PNLIP/CEL/PNLIPRP2/PNLIPRP1
KEGG_TOLL_LIKE_RECEPTOR_SIGNALING_PATHWAY	KEGG_TOLL_LIKE_RECEPTOR_SIGNALING_PATHWAY	KEGG_TOLL_LIKE_RECEPTOR_SIGNALING_PATHWAY	82	-0.480932	-1.3733	0.041522491349481	0.159022848269743	0.122151263251296	4834	tags=38%, list=29%, signal=27%	MAP3K8/IRAK4/RIPK1/IFNAR2/CXCL8/MAP2K6/MAPK11/TLR2/CD14/CCL5/CD80/PIK3CD/LY96/MAP2K4/CTSK/TLR5/PIK3R1/TNF/CCL4/CD86/TLR1/AKT3/IL1B/CCL3/TLR4/IL6/PIK3CG/PIK3R5/LBP/TLR8/TLR7
KEGG_ALLOGRAFT_REJECTION	KEGG_ALLOGRAFT_REJECTION	KEGG_ALLOGRAFT_REJECTION	28	-0.580331	-1.41969	0.0421195652173913	0.159022848269743	0.122151263251296	4689	tags=57%, list=28%, signal=41%	HLA-DRB5/HLA-DRA/HLA-DPA1/HLA-DQB1/HLA-DQA1/HLA-DPB1/CD80/HLA-DMB/HLA-DOA/HLA-DQA2/TNF/PRF1/CD86/FASLG/CD40LG/CD28
KEGG_AUTOIMMUNE_THYROID_DISEASE	KEGG_AUTOIMMUNE_THYROID_DISEASE	KEGG_AUTOIMMUNE_THYROID_DISEASE	28	-0.578666	-1.41562	0.0434782608695652	0.160869565217391	0.123569794050343	4689	tags=57%, list=28%, signal=41%	HLA-DRB5/HLA-DRA/HLA-DPA1/HLA-DQB1/HLA-DQA1/HLA-DPB1/CD80/HLA-DMB/CTLA4/HLA-DOA/HLA-DQA2/PRF1/CD86/FASLG/CD40LG/CD28
